# Supplementary material for: The chemical succession in anoxic lake waters as source of molecular diversity of organic matter
Source: Sci Rep. 2024 Feb 15;14:3831. doi: 10.1038/s41598-024-54387-0 (PMC10869704; doi:10.1038/s41598-024-54387-0)
Supplement: Supplementary file 1 — Supplementary Information 1. [file 41598_2024_54387_MOESM1_ESM.zip]

Archive with 8 entries (8 files):
- 2023_scirep_lau-et-al_assays_bio.csv
- 2023_scirep_lau-et-al_assays_photo.csv
- 2023_scirep_lau-et-al_bathymetries.csv
- 2023_scirep_lau-et-al_hrms.csv
- 2023_scirep_lau-et-al_hrms-weighted-mean.csv
- 2023_scirep_lau-et-al_observations_sondes_interpolated.csv
- 2023_scirep_lau-et-al_observations_water_chemistry.csv
- lau-et-al_data.pdf
