# Supplementary material for: The chemical succession in anoxic lake waters as source of molecular diversity of organic matter
Source: Sci Rep. 2024 Feb 15;14:3831. doi: 10.1038/s41598-024-54387-0 (PMC10869704; doi:10.1038/s41598-024-54387-0)
Supplement: Supplementary file 1 — Supplementary Information 1. [file 41598_2024_54387_MOESM1_ESM.zip › 2023_scirep_lau-et-al_assays_bio.csv]

	X	campaign.no	lake	mode	k	lab.err
1	1	2	cc	aerobe	0.00452084354540018	0.00153397785831528
2	2	2	cw	aerobe	0.00254557314872584	0.000731102152524876
3	3	2	cc	anaerobe	0.0138639770834224	0.00131717730126687
4	4	2	cw	anaerobe	0.0136704485082135	0.00581582656326312
5	5	3	cc	anaerobe	0.00439450021379951	0.0013472201830115
6	6	3	cw	anaerobe	0.00365409105372459	0.00299533885164339
7	7	3	cc	aerobe	0.00755283350102869	0.00535919242993003
8	8	3	cw	aerobe	0.0132480147041124	0.00198543691939566
9	9	5	cc	aerobe	0.00350245354722144	0.000973685661334481
10	10	5	cc	anaerobe	0.00172373228725463	0.00271273645545321
11	11	5	cw	aerobe	0.00814153802890027	0.000619975610566326
12	12	5	cw	anaerobe	0.000635139863043791	0.000755677484821821
13	13	6	cc	aerobe	0.00728713970381383	0.00229161922798247
14	14	6	cc	anaerobe	-0.00111078134908795	0.00602941838200948
15	15	6	cw	aerobe	0.00952762913855683	0.00330293913822084
16	16	6	cw	anaerobe	0.0043675238410841	0.00129726455257949
17	17	7	cc	aerobe	0.0138739315207524	0.00544414408867373
18	18	7	cc	anaerobe	0.0237802219237928	0.00707959492600281
19	19	7	cw	aerobe	0.0533981123716539	0.017101332456164
20	20	7	cw	anaerobe	0.00539351505141865	0.00461977622010261
21	21	9	cc	aerobe	0.0138165964540235	0.00317430866282742
22	22	9	cc	anaerobe	0.0160011540814323	0.0134136286925229
23	23	9	cw	aerobe	0.0216881212321706	0.00655278442531668
24	24	9	cw	anaerobe	0.0141676502378386	0.00731548067179499
25	25	11	cc	aerobe	0.013450382610541	0.00873527336145239
26	26	11	cc	anaerobe	0.0176666227969229	0.00896458420904188
27	27	11	cw	aerobe	0.012828487412485	0.00848301003092858
28	28	11	cw	anaerobe	0.0232692473900609	0.0136204446347626
29	29	12	cc	aerobe	0.0137557264731967	0.00842603324956629
30	30	12	cc	anaerobe	0.0181321925158939	0.0106558176940287
31	31	12	cw	aerobe	0.0245184875670181	0.00575985648654426
32	32	12	cw	anaerobe	0.0246033538330244	0.00272805665886477
