# Supplementary material for: The chemical succession in anoxic lake waters as source of molecular diversity of organic matter
Source: Sci Rep. 2024 Feb 15;14:3831. doi: 10.1038/s41598-024-54387-0 (PMC10869704; doi:10.1038/s41598-024-54387-0)
Supplement: Supplementary file 1 — Supplementary Information 1. [file 41598_2024_54387_MOESM1_ESM.zip › 2023_scirep_lau-et-al_assays_photo.csv]

	X	campaign.no	lake	mode	foto.decay.per.day	foto.err	anox.age	diy
1	1	2	cc	anaerobe	NA	NA	100	86
2	2	2	cw	anaerobe	NA	NA	111	86
3	3	3	cc	anaerobe	NA	NA	0	129
4	4	3	cw	anaerobe	NA	NA	190	129
5	5	5	cc	anaerobe	NA	NA	112	156
6	6	5	cw	anaerobe	NA	NA	196	156
7	7	6	cc	anaerobe	NA	NA	161	178
8	8	6	cw	anaerobe	NA	NA	239	178
9	9	7	cc	anaerobe	NA	NA	225	211
10	10	7	cw	anaerobe	NA	NA	272	211
11	11	9	cc	anaerobe	0.175666397434627	0.0186124001701718	256	232
12	12	9	cc	anaerobe	0.175666397434627	0.0186124001701718	256	232
13	13	9	cw	anaerobe	0.160287887013882	0.00972594442654597	293	232
14	14	9	cw	anaerobe	0.160287887013882	0.00972594442654597	293	232
15	15	11	cc	anaerobe	0.106568096868033	0.0112519419696503	0	302
16	16	11	cc	anaerobe	0.106568096868033	0.0112519419696503	288	274
17	17	11	cw	anaerobe	0.125949587465732	0.00404867174528911	335	274
18	18	11	cw	anaerobe	0.125949587465732	0.00404867174528911	335	274
19	19	12	cc	anaerobe	0.0525424383694661	0.00457315303193487	0	302
20	20	12	cc	anaerobe	0.0525424383694661	0.00457315303193487	0	302
21	21	12	cw	anaerobe	0.0630025119467382	0.0185685766525614	363	302
22	22	12	cw	anaerobe	0.0630025119467382	0.0185685766525614	363	302
23	23	2	cc	aerobe	NA	NA	0	86
24	24	2	cw	aerobe	NA	NA	0	86
25	25	3	cc	aerobe	0.0813633331068167	0.00763905882793754	0	129
26	26	3	cc	aerobe	0.0813633331068167	0.00763905882793754	0	129
27	27	3	cw	aerobe	0.0666811854619711	0.0119956351807101	0	129
28	28	3	cw	aerobe	0.0666811854619711	0.0119956351807101	0	129
29	29	5	cc	aerobe	0.0176573999229188	0.00458425096300449	0	156
30	30	5	cc	aerobe	0.0176573999229188	0.00458425096300449	0	156
31	31	5	cw	aerobe	0.0111729201360599	0.0114420869578924	0	156
32	32	5	cw	aerobe	0.0111729201360599	0.0114420869578924	0	156
33	33	6	cc	aerobe	0.0343320020895559	0.0100971677340976	0	178
34	34	6	cc	aerobe	0.0343320020895559	0.0100971677340976	0	178
35	35	6	cw	aerobe	0.033922808071285	0.00716746302787546	0	178
36	36	6	cw	aerobe	0.033922808071285	0.00716746302787546	0	178
37	37	7	cc	aerobe	0.0495568838583357	0.0299856319291717	0	211
38	38	7	cc	aerobe	0.0495568838583357	0.0299856319291717	0	211
39	39	7	cw	aerobe	0.0875638524515739	0.00690730050179638	0	211
40	40	7	cw	aerobe	0.0875638524515739	0.00690730050179638	0	211
41	41	9	cc	aerobe	0.000175787256462343	0.00779931992071217	0	232
42	42	9	cc	aerobe	0.000175787256462343	0.00779931992071217	0	232
43	43	9	cw	aerobe	0.0130989136604008	0.009910867290342	0	232
44	44	9	cw	aerobe	0.0130989136604008	0.009910867290342	0	232
45	45	11	cc	aerobe	0.0351146723398938	0.00880139790838244	0	274
46	46	11	cc	aerobe	0.0351146723398938	0.00880139790838244	0	274
47	47	11	cw	aerobe	0.0514026739882306	0.0128138731431236	0	274
48	48	11	cw	aerobe	0.0514026739882306	0.0128138731431236	0	274
49	49	12	cc	aerobe	0.0357013871274552	0.0148275104391771	0	302
50	50	12	cc	aerobe	0.0357013871274552	0.0148275104391771	0	302
51	51	12	cw	aerobe	0.085512550422613	0.0160667056569122	0	302
52	52	12	cw	aerobe	0.085512550422613	0.0160667056569122	0	302
