# Supplementary material for: The chemical succession in anoxic lake waters as source of molecular diversity of organic matter
Source: Sci Rep. 2024 Feb 15;14:3831. doi: 10.1038/s41598-024-54387-0 (PMC10869704; doi:10.1038/s41598-024-54387-0)
Supplement: Supplementary file 1 — Supplementary Information 1. [file 41598_2024_54387_MOESM1_ESM.zip › 2023_scirep_lau-et-al_bathymetries.csv]

	depth.m	area	lake
1	0	63371.17	cc
2	0.5	62772.855	cc
3	1	62174.54	cc
4	1.5	58310.91	cc
5	2	54447.28	cc
6	2.5	51364.055	cc
7	3	48280.83	cc
8	3.5	45907.02	cc
9	4	43533.21	cc
10	4.5	41208.29	cc
11	5	38883.37	cc
12	5.5	35616.72	cc
13	6	32350.07	cc
14	6.5	29028.39	cc
15	7	25706.71	cc
16	7.5	22636.71	cc
17	8	19566.71	cc
18	8.5	15865.795	cc
19	9	12164.88	cc
20	9.5	9794.725	cc
21	10	7424.57	cc
22	10.5	4200	cc
23	11	3891.44	cc
24	11.5	2702.51	cc
25	12	1513.58	cc
26	12.5	0	cc
27	0	102000	cw
28	0.5	92824.4838285256	cw
29	1	84035.356225917	cw
30	1.5	75636.9140962438	cw
31	2	67633.7581771605	cw
32	2.5	60030.8349318964	cw
33	3	52833.4874137859	cw
34	3.5	46047.5178098355	cw
35	4	39679.2654603257	cw
36	4.5	33735.7058107725	cw
37	5	28224.5783576566	cw
38	5.5	23154.5558911955	cw
39	6	18535.474549933	cw
40	6.5	14378.6571148522	cw
41	7	10697.3866144156	cw
42	7.5	7507.63828547735	cw
43	8	4829.29510437252	cw
44	8.5	2688.38379973518	cw
45	9	1121.90274880664	cw
46	9.5	191.960332719169	cw
47	10	0	cw
