# Supplementary material for: The chemical succession in anoxic lake waters as source of molecular diversity of organic matter
Source: Sci Rep. 2024 Feb 15;14:3831. doi: 10.1038/s41598-024-54387-0 (PMC10869704; doi:10.1038/s41598-024-54387-0)
Supplement: Supplementary file 1 — Supplementary Information 1. [file 41598_2024_54387_MOESM1_ESM.zip › 2023_scirep_lau-et-al_hrms.csv]

	x
1	X
2	mz
3	formula
4	H
5	O
6	N
7	S
8	P
9	ResPow
10	AI.mod
11	DBE
12	V1
