# Supplementary material for: The chemical succession in anoxic lake waters as source of molecular diversity of organic matter
Source: Sci Rep. 2024 Feb 15;14:3831. doi: 10.1038/s41598-024-54387-0 (PMC10869704; doi:10.1038/s41598-024-54387-0)
Supplement: Supplementary file 1 — Supplementary Information 1. [file 41598_2024_54387_MOESM1_ESM.zip › 2023_scirep_lau-et-al_hrms-weighted-mean.csv]

	x
1	X
2	sample
3	O.C
4	DBE
5	AI.mod
6	nosc
