# Supplementary material for: The chemical succession in anoxic lake waters as source of molecular diversity of organic matter
Source: Sci Rep. 2024 Feb 15;14:3831. doi: 10.1038/s41598-024-54387-0 (PMC10869704; doi:10.1038/s41598-024-54387-0)
Supplement: Supplementary file 1 — Supplementary Information 1. [file 41598_2024_54387_MOESM1_ESM.zip › 2023_scirep_lau-et-al_observations_sondes_interpolated.csv]

	depth	t.c	o2.mgL	cond	pH	lake	campaign.no
1	NA	NA	NA	NA	NA	NA	NA
2	NA	NA	NA	NA	NA	NA	NA
3	0	1.8	9.45	10	6	cc	1
4	0.1	1.8	9.45	10	6	cc	1
5	0.2	1.8	9.45	10	6	cc	1
6	0.3	1.8	9.45	10	6	cc	1
7	0.4	1.8	9.45	10	6	cc	1
8	0.5	1.8	9.45	10	6	cc	1
9	0.6	2.08	9.45	10	6	cc	1
10	0.7	2.36	9.45	10	6	cc	1
11	0.8	2.64	9.41615384615385	10.0170575692964	6.02051282051282	cc	1
12	0.9	2.92	9.37384615384615	10.0383795309168	6.04615384615385	cc	1
13	1	3.2	9.33153846153846	10.0597014925373	6.07179487179487	cc	1
14	1.1	3.27	9.28923076923077	10.0810234541578	6.0974358974359	cc	1
15	1.2	3.34	9.24692307692308	10.1023454157783	6.12307692307692	cc	1
16	1.3	3.41	9.20461538461538	10.1236673773987	6.14871794871795	cc	1
17	1.4	3.48	9.16230769230769	10.1449893390192	6.17435897435897	cc	1
18	1.5	3.55	9.12	10.1663113006397	6.2	cc	1
19	1.6	3.62	9.07827814569536	10.1876332622601	6.2	cc	1
20	1.7	3.69	9.03655629139073	10.2089552238806	6.2	cc	1
21	1.8	3.76	8.99483443708609	10.2302771855011	6.2	cc	1
22	1.9	3.83	8.95311258278146	10.2515991471215	6.2	cc	1
23	2	3.9	8.91139072847682	10.272921108742	6.2	cc	1
24	2.1	3.91	8.86966887417218	10.2942430703625	6.2	cc	1
25	2.2	3.92	8.82794701986755	10.3155650319829	6.2	cc	1
26	2.3	3.93	8.78622516556291	10.3368869936034	6.2	cc	1
27	2.4	3.94	8.74450331125828	10.3582089552239	6.2	cc	1
28	2.5	3.95	8.70278145695364	10.3795309168444	6.2	cc	1
29	2.6	3.96	8.66105960264901	10.4008528784648	6.2	cc	1
30	2.7	3.97	8.61933774834437	10.4221748400853	6.2	cc	1
31	2.8	3.98	8.57761589403973	10.4434968017058	6.2	cc	1
32	2.9	3.99	8.5358940397351	10.4648187633262	6.2	cc	1
33	3	4	8.49417218543046	10.4861407249467	6.2	cc	1
34	3.1	4.01	8.46825503355705	10.5074626865672	6.19697986577181	cc	1
35	3.2	4.02	8.44409395973154	10.5287846481876	6.19362416107383	cc	1
36	3.3	4.03	8.41993288590604	10.5501066098081	6.19026845637584	cc	1
37	3.4	4.04	8.39577181208054	10.5714285714286	6.18691275167785	cc	1
38	3.5	4.05	8.37161073825503	10.592750533049	6.18355704697987	cc	1
39	3.6	4.06	8.34744966442953	10.6140724946695	6.18020134228188	cc	1
40	3.7	4.07	8.32328859060403	10.63539445629	6.17684563758389	cc	1
41	3.8	4.08	8.29912751677852	10.6567164179104	6.17348993288591	cc	1
42	3.9	4.09	8.27496644295302	10.6780383795309	6.17013422818792	cc	1
43	4	4.1	8.25080536912752	10.6993603411514	6.16677852348993	cc	1
44	4.1	4.1	8.22664429530201	10.7206823027719	6.16342281879195	cc	1
45	4.2	4.1	8.20248322147651	10.7420042643923	6.16006711409396	cc	1
46	4.3	4.1	8.17832214765101	10.7633262260128	6.15671140939597	cc	1
47	4.4	4.1	8.1541610738255	10.7846481876333	6.15335570469799	cc	1
48	4.5	4.1	8.13	10.8059701492537	6.15	cc	1
49	4.6	4.1	8.048	10.8272921108742	6.14666666666667	cc	1
50	4.7	4.1	7.966	10.8486140724947	6.14333333333333	cc	1
51	4.8	4.1	7.884	10.8699360341151	6.14	cc	1
52	4.9	4.1	7.802	10.8912579957356	6.13666666666667	cc	1
53	5	4.1	7.72	10.9125799573561	6.13333333333333	cc	1
54	5.1	4.10769230769231	7.638	10.9339019189765	6.13	cc	1
55	5.2	4.11538461538461	7.556	10.955223880597	6.12666666666667	cc	1
56	5.3	4.12307692307692	7.474	10.9765458422175	6.12333333333333	cc	1
57	5.4	4.13076923076923	7.392	10.997867803838	6.12	cc	1
58	5.5	4.13846153846154	7.31	11.0191897654584	6.11666666666667	cc	1
59	5.6	4.14615384615385	7.228	11.0405117270789	6.11333333333333	cc	1
60	5.7	4.15384615384615	7.146	11.0618336886994	6.11	cc	1
61	5.8	4.16153846153846	7.064	11.0831556503198	6.10666666666667	cc	1
62	5.9	4.16923076923077	6.982	11.1044776119403	6.10333333333333	cc	1
63	6	4.17692307692308	6.9	11.1257995735608	6.1	cc	1
64	6.1	4.18461538461538	6.66133333333333	11.1471215351812	6.08666666666667	cc	1
65	6.2	4.19230769230769	6.42266666666667	11.1684434968017	6.07333333333333	cc	1
66	6.3	4.2	6.184	11.1897654584222	6.06	cc	1
67	6.4	4.21111111111111	5.94533333333333	11.2110874200426	6.04666666666667	cc	1
68	6.5	4.22222222222222	5.70666666666667	11.2324093816631	6.03333333333333	cc	1
69	6.6	4.23333333333333	5.468	11.2537313432836	6.02	cc	1
70	6.7	4.24444444444444	5.22933333333333	11.2750533049041	6.00666666666667	cc	1
71	6.8	4.25555555555556	4.99066666666667	11.2963752665245	5.99333333333333	cc	1
72	6.9	4.26666666666667	4.752	11.317697228145	5.98	cc	1
73	7	4.27777777777778	4.51333333333333	11.3390191897655	5.96666666666667	cc	1
74	7.1	4.28888888888889	4.27466666666667	11.3603411513859	5.95333333333333	cc	1
75	7.2	4.3	4.036	11.3816631130064	5.94	cc	1
76	7.3	4.3125	3.79733333333333	11.4029850746269	5.92666666666667	cc	1
77	7.4	4.325	3.55866666666667	11.4243070362473	5.91333333333333	cc	1
78	7.5	4.3375	3.32	11.4456289978678	5.9	cc	1
79	7.6	4.35	3.1637125748503	11.4669509594883	5.89820359281437	cc	1
80	7.7	4.3625	3.0074251497006	11.4882729211087	5.89640718562874	cc	1
81	7.8	4.375	2.8511377245509	11.5095948827292	5.89461077844311	cc	1
82	7.9	4.3875	2.6948502994012	11.5309168443497	5.89281437125749	cc	1
83	8	4.4	2.5385628742515	11.5522388059702	5.89101796407186	cc	1
84	8.1	4.403	2.3822754491018	11.5735607675906	5.88922155688623	cc	1
85	8.2	4.406	2.2259880239521	11.5948827292111	5.8874251497006	cc	1
86	8.3	4.409	2.06970059880239	11.6162046908316	5.88562874251497	cc	1
87	8.4	4.412	1.91341317365269	11.637526652452	5.88383233532934	cc	1
88	8.5	4.415	1.75712574850299	11.6588486140725	5.88203592814371	cc	1
89	8.6	4.418	1.60083832335329	11.680170575693	5.88023952095808	cc	1
90	8.7	4.421	1.44455089820359	11.7014925373134	5.87844311377246	cc	1
91	8.8	4.424	1.28826347305389	11.7228144989339	5.87664670658683	cc	1
92	8.9	4.427	1.13197604790419	11.7441364605544	5.8748502994012	cc	1
93	9	4.43	0.975688622754491	11.7654584221748	5.87305389221557	cc	1
94	9.1	4.438	0.819401197604791	11.7867803837953	5.87125748502994	cc	1
95	9.2	4.446	0.693214285714286	11.8081023454158	5.87464285714286	cc	1
96	9.3	4.454	0.637261904761904	11.8294243070362	5.89011904761905	cc	1
97	9.4	4.462	0.581309523809523	11.8507462686567	5.90559523809524	cc	1
98	9.5	4.47	0.525357142857143	11.8720682302772	5.92107142857143	cc	1
99	9.6	4.478	0.469404761904762	11.8933901918977	5.93654761904762	cc	1
100	9.7	4.486	0.413452380952381	11.9147121535181	5.95202380952381	cc	1
101	9.8	4.494	0.357499999999999	11.9360341151386	5.9675	cc	1
102	9.9	4.502	0.301547619047619	11.9573560767591	5.98297619047619	cc	1
103	10	4.51	0.245595238095238	11.9786780383795	5.99845238095238	cc	1
104	10.1	4.528	0.17	12	6	cc	1
105	10.2	4.546	0.17	12	6	cc	1
106	10.3	4.564	0.17	12	6	cc	1
107	10.4	4.582	0.17	12	6	cc	1
108	10.5	4.6	0.17	12	6	cc	1
109	10.6	4.6	0.17	12	6	cc	1
110	10.7	4.6	0.17	12	6	cc	1
111	10.8	4.6	0.17	12	6	cc	1
112	10.9	4.6	0.17	12	6	cc	1
113	11	4.6	0.17	12	6	cc	1
114	11.1	4.6	0.17	12	6	cc	1
115	11.2	4.6	0.17	12	6	cc	1
116	11.3	4.6	0.17	12	6	cc	1
117	11.4	4.6	0.17	12	6	cc	1
118	11.5	4.6	0.17	12	6	cc	1
119	0	0.39	8.73234701781564	10	6.41961852861035	cc	2
120	0.1	0.39	8.73234701781564	10	6.41961852861035	cc	2
121	0.2	0.39	8.73234701781564	10	6.41961852861035	cc	2
122	0.3	0.39	8.73234701781564	10	6.41961852861035	cc	2
123	0.4	0.39	8.73234701781564	10	6.41961852861035	cc	2
124	0.5	0.39	8.73234701781564	10	6.41961852861035	cc	2
125	0.6	0.404822006472492	8.06381987320734	10.0064724919094	6.48522525859104	cc	2
126	0.7	0.65185544768069	8.09211133087168	10.1143473570658	6.48875250213839	cc	2
127	0.8	0.898888888888889	8.12040278853602	10.2222222222222	6.49227974568574	cc	2
128	0.9	1.14592233009709	8.14869424620036	10.3300970873786	6.49580698923309	cc	2
129	1	1.39295577130529	8.17698570386469	10.4379719525351	6.49933423278044	cc	2
130	1.1	1.63998921251348	8.20527716152903	10.5458468176915	6.50286147632779	cc	2
131	1.2	1.88702265372168	8.23356861919337	10.6537216828479	6.50638871987513	cc	2
132	1.3	2.13405609492988	8.26186007685771	10.7615965480043	6.50991596342248	cc	2
133	1.4	2.38108953613808	8.29015153452204	10.8694714131607	6.51344320696983	cc	2
134	1.5	2.62812297734628	8.31844299218638	10.9773462783172	6.51697045051718	cc	2
135	1.6	2.78692393736018	8.29520053649686	11.0883668903803	6.52421227803888	cc	2
136	1.7	2.9222706935123	8.25825919244745	11.2002237136465	6.53244152661705	cc	2
137	1.8	3.05761744966443	8.22131784839805	11.3120805369128	6.54067077519522	cc	2
138	1.9	3.19296420581655	8.18437650434864	11.423937360179	6.54890002377338	cc	2
139	2	3.32831096196868	8.14743516029923	11.5357941834452	6.55712927235155	cc	2
140	2.1	3.46365771812081	8.11049381624983	11.6476510067114	6.56535852092972	cc	2
141	2.2	3.59900447427293	8.07355247220042	11.7595078299776	6.57358776950789	cc	2
142	2.3	3.73435123042506	8.03661112815101	11.8713646532438	6.58181701808606	cc	2
143	2.4	3.86969798657718	7.9996697841016	11.9832214765101	6.59004626666423	cc	2
144	2.5	3.89993322203673	7.95415607473856	12	6.60404033971242	cc	2
145	2.6	3.91161936560935	7.90712959502605	12	6.6190517347259	cc	2
146	2.7	3.92330550918197	7.86010311531354	12	6.63406312973939	cc	2
147	2.8	3.93499165275459	7.81307663560103	12	6.64907452475288	cc	2
148	2.9	3.94667779632721	7.76605015588853	12	6.66408591976637	cc	2
149	3	3.95836393989983	7.71902367617602	12	6.67909731477986	cc	2
150	3.1	3.9628326745718	7.69868251776513	12	6.68258823276001	cc	2
151	3.2	3.96612648221344	7.6826854814266	12	6.68420372424637	cc	2
152	3.3	3.96942028985507	7.66668844508807	12	6.68581921573273	cc	2
153	3.4	3.97271409749671	7.65069140874954	12	6.68743470721909	cc	2
154	3.5	3.97600790513834	7.63469437241101	12	6.68905019870545	cc	2
155	3.6	3.97930171277997	7.61869733607247	12	6.69066569019181	cc	2
156	3.7	3.98259552042161	7.60270029973394	12	6.69228118167817	cc	2
157	3.8	3.98588932806324	7.58670326339541	12	6.69389667316453	cc	2
158	3.9	3.98918313570487	7.57070622705688	12	6.69551216465089	cc	2
159	4	3.99247694334651	7.55470919071835	12	6.69712765613725	cc	2
160	4.1	3.99577075098814	7.53871215437982	12	6.69874314762361	cc	2
161	4.2	3.99906455862978	7.52271511804129	12	6.70035863910997	cc	2
162	4.3	4.00235836627141	7.50671808170276	12	6.70197413059633	cc	2
163	4.4	4.00565217391304	7.49072104536423	12	6.70358962208269	cc	2
164	4.5	4.00894598155468	7.4747240090257	12	6.70520511356905	cc	2
165	4.6	4.01795838751625	7.35794506128756	12	6.70174649124983	cc	2
166	4.7	4.02966189856957	7.19373933171431	12	6.69590005066915	cc	2
167	4.8	4.04136540962289	7.02953360214106	12	6.69005361008848	cc	2
168	4.9	4.0530689206762	6.86532787256781	12	6.6842071695078	cc	2
169	5	4.06477243172952	6.70112214299456	12	6.67836072892712	cc	2
170	5.1	4.07647594278284	6.53691641342132	12	6.67251428834645	cc	2
171	5.2	4.08817945383615	6.37271068384807	12	6.66666784776577	cc	2
172	5.3	4.09988296488947	6.20850495427482	12	6.6608214071851	cc	2
173	5.4	4.11158647594278	6.04429922470157	12	6.65497496660442	cc	2
174	5.5	4.1232899869961	5.88009349512832	12	6.64912852602375	cc	2
175	5.6	4.13499349804941	5.71588776555507	12	6.64328208544307	cc	2
176	5.7	4.14669700910273	5.55168203598183	12	6.6374356448624	cc	2
177	5.8	4.15840052015605	5.38747630640858	12	6.63158920428172	cc	2
178	5.9	4.17010403120936	5.22327057683533	12	6.62574276370104	cc	2
179	6	4.18180754226268	5.05906484726208	12	6.61989632312037	cc	2
180	6.1	4.115	6.23964562354765	12	6.73739782016349	cc	2
181	6.2	4.19	4.16947714949651	12	6.65054495912806	cc	2
182	6.3	4.22094043887147	3.33227490050482	12	6.61811006807718	cc	2
183	6.4	4.2225078369906	3.31705013488608	12	6.62195382368266	cc	2
184	6.5	4.22407523510972	3.30182536926734	12	6.62579757928814	cc	2
185	6.6	4.22564263322884	3.2866006036486	12	6.62964133489361	cc	2
186	6.7	4.22721003134796	3.27137583802986	12	6.63348509049909	cc	2
187	6.8	4.22877742946709	3.25615107241112	12	6.63732884610457	cc	2
188	6.9	4.23034482758621	3.24092630679238	12	6.64117260171004	cc	2
189	7	4.23191222570533	3.22570154117364	12	6.64501635731552	cc	2
190	7.1	4.23347962382445	3.2104767755549	12	6.648860112921	cc	2
191	7.2	4.23504702194357	3.19525200993616	12	6.65270386852647	cc	2
192	7.3	4.2366144200627	3.18002724431742	12	6.65654762413195	cc	2
193	7.4	4.23818181818182	3.16480247869868	12	6.66039137973743	cc	2
194	7.5	4.23974921630094	3.14957771307994	12	6.66423513534291	cc	2
195	7.6	4.24899810964083	2.98210575175821	12.0529300567108	6.66052342860675	cc	2
196	7.7	4.25971014492754	2.78563432458829	12.1159420289855	6.65537258618647	cc	2
197	7.8	4.27042218021424	2.58916289741836	12.1789540012602	6.65022174376619	cc	2
198	7.9	4.28113421550095	2.39269147024844	12.241965973535	6.64507090134591	cc	2
199	8	4.29184625078765	2.19622004307852	12.3049779458097	6.63992005892564	cc	2
200	8.1	4.30255828607435	1.9997486159086	12.3679899180844	6.63476921650536	cc	2
201	8.2	4.31327032136106	1.80327718873867	12.4310018903592	6.62961837408508	cc	2
202	8.3	4.32398235664776	1.60680576156875	12.4940138626339	6.6244675316648	cc	2
203	8.4	4.33469439193447	1.41033433439883	12.5570258349086	6.61931668924453	cc	2
204	8.5	4.34540642722117	1.2138629072289	12.6200378071834	6.61416584682425	cc	2
205	8.6	4.35611846250788	1.01739148005898	12.6830497794581	6.60901500440397	cc	2
206	8.7	4.36683049779458	0.820920052889059	12.7460617517328	6.60386416198369	cc	2
207	8.8	4.37754253308129	0.624448625719133	12.8090737240076	6.59871331956341	cc	2
208	8.9	4.38825456836799	0.427977198549211	12.8720856962823	6.59356247714314	cc	2
209	9	4.39896660365469	0.231505771379288	12.935097668557	6.58841163472286	cc	2
210	9.1	4.4096786389414	0.0350343442093659	12.9981096408318	6.58326079230258	cc	2
211	9.2	4.42040975609756	0.0429284918100926	13.0946341463415	6.5862005715425	cc	2
212	9.3	4.43114146341463	0.0571432241975406	13.1921951219512	6.58939057619459	cc	2
213	9.4	4.44187317073171	0.0713579565849883	13.289756097561	6.59258058084668	cc	2
214	9.5	4.45260487804878	0.0855726889724361	13.3873170731707	6.59577058549877	cc	2
215	9.6	4.46333658536585	0.0997874213598838	13.4848780487805	6.59896059015086	cc	2
216	9.7	4.47406829268293	0.114002153747332	13.5824390243902	6.60215059480295	cc	2
217	9.8	4.4848	0.12821688613478	13.68	6.60534059945504	cc	2
218	9.9	4.49553170731707	0.142431618522227	13.7775609756098	6.60853060410713	cc	2
219	10	4.50626341463415	0.156646350909675	13.8751219512195	6.61172060875922	cc	2
220	10.1	4.51699512195122	0.170861083297123	13.9726829268293	6.61491061341131	cc	2
221	10.2	4.52	0.174841208365608	14	6.6158038147139	cc	2
222	10.3	4.52	0.174841208365608	14	6.6158038147139	cc	2
223	10.4	4.52	0.174841208365608	14	6.6158038147139	cc	2
224	10.5	4.52	0.174841208365608	14	6.6158038147139	cc	2
225	10.6	4.52	0.174841208365608	14	6.6158038147139	cc	2
226	10.7	4.52	0.174841208365608	14	6.6158038147139	cc	2
227	10.8	4.52	0.174841208365608	14	6.6158038147139	cc	2
228	10.9	4.52	0.174841208365608	14	6.6158038147139	cc	2
229	11	4.52	0.174841208365608	14	6.6158038147139	cc	2
230	11.1	4.52	0.174841208365608	14	6.6158038147139	cc	2
231	11.2	4.52	0.174841208365608	14	6.6158038147139	cc	2
232	11.3	4.52	0.174841208365608	14	6.6158038147139	cc	2
233	11.4	4.52	0.174841208365608	14	6.6158038147139	cc	2
234	11.5	4.52	0.174841208365608	14	6.6158038147139	cc	2
235	0	6.71	8.95	15	5.21	cc	3
236	0.1	6.70118511263467	8.93628795298727	15	5.21097943192948	cc	3
237	0.2	6.69237022526934	8.92257590597453	15	5.21195886385896	cc	3
238	0.3	6.68355533790402	8.9088638589618	15	5.21293829578844	cc	3
239	0.4	6.67474045053869	8.89515181194907	15	5.21391772771792	cc	3
240	0.5	6.66592556317336	8.88143976493634	15	5.2148971596474	cc	3
241	0.6	6.65711067580803	8.8677277179236	15	5.21587659157688	cc	3
242	0.7	6.6482957884427	8.85401567091087	15	5.21685602350637	cc	3
243	0.8	6.63948090107738	8.84030362389814	15	5.21783545543585	cc	3
244	0.9	6.63066601371205	8.82659157688541	15	5.21881488736533	cc	3
245	1	6.62185112634672	8.81287952987267	15	5.21979431929481	cc	3
246	1.1	6.60570854271357	8.80444221105528	15.0793969849246	5.22158793969849	cc	3
247	1.2	6.58761809045226	8.79740703517588	15.1798994974874	5.22359798994975	cc	3
248	1.3	6.56952763819096	8.79037185929648	15.2804020100503	5.225608040201	cc	3
249	1.4	6.55143718592965	8.78333668341708	15.3809045226131	5.22761809045226	cc	3
250	1.5	6.53334673366834	8.77630150753769	15.4814070351759	5.22962814070352	cc	3
251	1.6	6.51525628140704	8.76926633165829	15.5819095477387	5.23163819095477	cc	3
252	1.7	6.49716582914573	8.7622311557789	15.6824120603015	5.23364824120603	cc	3
253	1.8	6.47907537688442	8.7551959798995	15.7829145728643	5.23565829145729	cc	3
254	1.9	6.46098492462312	8.7481608040201	15.8834170854271	5.23766834170854	cc	3
255	2	6.44289447236181	8.7411256281407	15.9839195979899	5.2396783919598	cc	3
256	2.1	6.41173076923077	8.68911538461538	16	5.24	cc	3
257	2.2	6.37807692307692	8.62853846153846	16	5.24	cc	3
258	2.3	6.34442307692308	8.56796153846154	16	5.24	cc	3
259	2.4	6.31076923076923	8.50738461538462	16	5.24	cc	3
260	2.5	6.27711538461539	8.44680769230769	16	5.24	cc	3
261	2.6	6.24346153846154	8.38623076923077	16	5.24	cc	3
262	2.7	6.20980769230769	8.32565384615385	16	5.24	cc	3
263	2.8	6.17615384615385	8.26507692307692	16	5.24	cc	3
264	2.9	6.1425	8.2045	16	5.24	cc	3
265	3	6.10884615384615	8.14392307692308	16	5.24	cc	3
266	3.1	6.0209167544784	8.04416227608008	16.1390937829294	5.24463645943098	cc	3
267	3.2	5.86390937829294	7.894531085353	16.4552160168599	5.25517386722866	cc	3
268	3.3	5.70690200210748	7.74489989462592	16.7713382507903	5.26571127502634	cc	3
269	3.4	5.54989462592202	7.59526870389884	17.0874604847208	5.27624868282403	cc	3
270	3.5	5.39288724973656	7.44563751317176	17.4035827186512	5.28678609062171	cc	3
271	3.6	5.23587987355111	7.29600632244468	17.7197049525817	5.29732349841939	cc	3
272	3.7	5.07887249736565	7.1463751317176	18.0358271865121	5.30786090621707	cc	3
273	3.8	4.92186512118019	6.99674394099052	18.3519494204426	5.31839831401475	cc	3
274	3.9	4.76485774499473	6.84711275026344	18.668071654373	5.32893572181243	cc	3
275	4	4.60785036880927	6.69748155953635	18.9841938883035	5.33947312961012	cc	3
276	4.1	4.57084158415842	6.68623762376238	19.0940594059406	5.34282178217822	cc	3
277	4.2	4.54014851485148	6.68227722772277	19.1930693069307	5.34579207920792	cc	3
278	4.3	4.50945544554455	6.67831683168317	19.2920792079208	5.34876237623762	cc	3
279	4.4	4.47876237623762	6.67435643564356	19.3910891089109	5.35173267326733	cc	3
280	4.5	4.44806930693069	6.67039603960396	19.490099009901	5.35470297029703	cc	3
281	4.6	4.41737623762376	6.66643564356436	19.5891089108911	5.35767326732673	cc	3
282	4.7	4.38668316831683	6.66247524752475	19.6881188118812	5.36064356435644	cc	3
283	4.8	4.3559900990099	6.65851485148515	19.7871287128713	5.36361386138614	cc	3
284	4.9	4.32529702970297	6.65455445544554	19.8861386138614	5.36658415841584	cc	3
285	5	4.29460396039604	6.65059405940594	19.9851485148515	5.36955445544554	cc	3
286	5.1	4.28575424575425	6.52772227772228	20	5.35386613386613	cc	3
287	5.2	4.28075924075924	6.38386613386613	20	5.33488511488511	cc	3
288	5.3	4.27576423576424	6.24000999000999	20	5.3159040959041	cc	3
289	5.4	4.27076923076923	6.09615384615385	20	5.29692307692308	cc	3
290	5.5	4.26577422577423	5.9522977022977	20	5.27794205794206	cc	3
291	5.6	4.26077922077922	5.80844155844156	20	5.25896103896104	cc	3
292	5.7	4.25578421578422	5.66458541458541	20	5.23998001998002	cc	3
293	5.8	4.25078921078921	5.52072927072927	20	5.220999000999	cc	3
294	5.9	4.24579420579421	5.37687312687313	20	5.20201798201798	cc	3
295	6	4.2407992007992	5.23301698301698	20	5.18303696303696	cc	3
296	6.1	4.24747774480712	5.07373887240356	20.0830860534125	5.19246290801187	cc	3
297	6.2	4.25637982195846	4.91152324431256	20.1819980217606	5.20729970326409	cc	3
298	6.3	4.26528189910979	4.74930761622156	20.2809099901088	5.22213649851632	cc	3
299	6.4	4.27418397626113	4.58709198813056	20.379821958457	5.23697329376855	cc	3
300	6.5	4.28308605341246	4.42487636003956	20.4787339268051	5.25181008902077	cc	3
301	6.6	4.2919881305638	4.26266073194857	20.5776458951533	5.266646884273	cc	3
302	6.7	4.30089020771513	4.10044510385757	20.6765578635015	5.28148367952522	cc	3
303	6.8	4.30979228486647	3.93822947576657	20.7754698318497	5.29632047477745	cc	3
304	6.9	4.3186943620178	3.77601384767557	20.8743818001978	5.31115727002967	cc	3
305	7	4.32759643916914	3.61379821958457	20.973293768546	5.3259940652819	cc	3
306	7.1	4.33289108910891	3.50856435643564	21	5.32783168316832	cc	3
307	7.2	4.33685148514851	3.42440594059406	21	5.32486138613861	cc	3
308	7.3	4.34081188118812	3.34024752475248	21	5.32189108910891	cc	3
309	7.4	4.34477227722772	3.25608910891089	21	5.31892079207921	cc	3
310	7.5	4.34873267326733	3.17193069306931	21	5.31595049504951	cc	3
311	7.6	4.35269306930693	3.08777227722772	21	5.3129801980198	cc	3
312	7.7	4.35665346534653	3.00361386138614	21	5.3100099009901	cc	3
313	7.8	4.36061386138614	2.91945544554456	21	5.3070396039604	cc	3
314	7.9	4.36457425742574	2.83529702970297	21	5.30406930693069	cc	3
315	8	4.36853465346535	2.75113861386139	21	5.30109900990099	cc	3
316	8.1	4.37318825910931	2.61797570850203	21	5.30318825910931	cc	3
317	8.2	4.37824898785425	2.45603238866397	21	5.30824898785425	cc	3
318	8.3	4.38330971659919	2.29408906882591	21	5.31330971659919	cc	3
319	8.4	4.38837044534413	2.13214574898785	21	5.31837044534413	cc	3
320	8.5	4.39343117408907	1.9702024291498	21	5.32343117408907	cc	3
321	8.6	4.39849190283401	1.80825910931174	21	5.32849190283401	cc	3
322	8.7	4.40355263157895	1.64631578947369	21	5.33355263157895	cc	3
323	8.8	4.40861336032389	1.48437246963563	21	5.33861336032389	cc	3
324	8.9	4.41367408906883	1.32242914979757	21	5.34367408906883	cc	3
325	9	4.41873481781376	1.16048582995951	21	5.34873481781376	cc	3
326	9.1	4.42519801980198	1.03683168316832	21.2227722772277	5.34108910891089	cc	3
327	9.2	4.43212871287129	0.925940594059407	21.519801980198	5.32920792079208	cc	3
328	9.3	4.43905940594059	0.815049504950495	21.8168316831683	5.31732673267327	cc	3
329	9.4	4.4459900990099	0.704158415841584	22.1138613861386	5.30544554455446	cc	3
330	9.5	4.45292079207921	0.593267326732674	22.4108910891089	5.29356435643564	cc	3
331	9.6	4.45985148514851	0.482376237623763	22.7079207920792	5.28168316831683	cc	3
332	9.7	4.46678217821782	0.371485148514853	23.0049504950495	5.26980198019802	cc	3
333	9.8	4.47371287128713	0.26059405940594	23.3019801980198	5.25792079207921	cc	3
334	9.9	4.48064356435644	0.14970297029703	23.5990099009901	5.2460396039604	cc	3
335	10	4.48757425742574	0.0388118811881191	23.8960396039604	5.23415841584158	cc	3
336	10.1	4.49	0	24	5.23	cc	3
337	10.2	4.49	0	24	5.23	cc	3
338	10.3	4.49	0	24	5.23	cc	3
339	10.4	4.49	0	24	5.23	cc	3
340	10.5	4.49	0	24	5.23	cc	3
341	10.6	4.49	0	24	5.23	cc	3
342	10.7	4.49	0	24	5.23	cc	3
343	10.8	4.49	0	24	5.23	cc	3
344	10.9	4.49	0	24	5.23	cc	3
345	11	4.49	0	24	5.23	cc	3
346	11.1	4.49	0	24	5.23	cc	3
347	11.2	4.49	0	24	5.23	cc	3
348	11.3	4.49	0	24	5.23	cc	3
349	11.4	4.49	0	24	5.23	cc	3
350	11.5	4.49	0	24	5.23	cc	3
351	0	12.8	9.74	24	6.25	cc	4
352	0.1	12.624	9.737	24	6.245	cc	4
353	0.2	12.448	9.734	24	6.24	cc	4
354	0.3	12.272	9.731	24	6.235	cc	4
355	0.4	12.096	9.728	24	6.23	cc	4
356	0.5	11.92	9.725	24	6.225	cc	4
357	0.6	11.744	9.722	24	6.22	cc	4
358	0.7	11.568	9.719	24	6.215	cc	4
359	0.8	11.392	9.716	24	6.21	cc	4
360	0.9	11.216	9.713	24	6.205	cc	4
361	1	11.04	9.71	24	6.2	cc	4
362	1.1	10.658	9.696	24	6.196	cc	4
363	1.2	10.276	9.682	24	6.192	cc	4
364	1.3	9.894	9.668	24	6.188	cc	4
365	1.4	9.512	9.654	24	6.184	cc	4
366	1.5	9.13	9.64	24	6.18	cc	4
367	1.6	8.748	9.626	24	6.176	cc	4
368	1.7	8.366	9.612	24	6.172	cc	4
369	1.8	7.984	9.598	24	6.168	cc	4
370	1.9	7.602	9.584	24	6.164	cc	4
371	2	7.22	9.57	24	6.16	cc	4
372	2.1	7.142	9.48	23.9	6.139	cc	4
373	2.2	7.064	9.39	23.8	6.118	cc	4
374	2.3	6.986	9.3	23.7	6.097	cc	4
375	2.4	6.908	9.21	23.6	6.076	cc	4
376	2.5	6.83	9.12	23.5	6.055	cc	4
377	2.6	6.752	9.03	23.4	6.034	cc	4
378	2.7	6.674	8.94	23.3	6.013	cc	4
379	2.8	6.596	8.85	23.2	5.992	cc	4
380	2.9	6.518	8.76	23.1	5.971	cc	4
381	3	6.44	8.67	23	5.95	cc	4
382	3.1	6.377	8.58	23.1	5.938	cc	4
383	3.2	6.314	8.49	23.2	5.926	cc	4
384	3.3	6.251	8.4	23.3	5.914	cc	4
385	3.4	6.188	8.31	23.4	5.902	cc	4
386	3.5	6.125	8.22	23.5	5.89	cc	4
387	3.6	6.062	8.13	23.6	5.878	cc	4
388	3.7	5.999	8.04	23.7	5.866	cc	4
389	3.8	5.936	7.95	23.8	5.854	cc	4
390	3.9	5.873	7.86	23.9	5.842	cc	4
391	4	5.81	7.77	24	5.83	cc	4
392	4.1	5.738	7.689	24.1	5.822	cc	4
393	4.2	5.666	7.608	24.2	5.814	cc	4
394	4.3	5.594	7.527	24.3	5.806	cc	4
395	4.4	5.522	7.446	24.4	5.798	cc	4
396	4.5	5.45	7.365	24.5	5.79	cc	4
397	4.6	5.378	7.284	24.6	5.782	cc	4
398	4.7	5.306	7.203	24.7	5.774	cc	4
399	4.8	5.234	7.122	24.8	5.766	cc	4
400	4.9	5.162	7.041	24.9	5.758	cc	4
401	5	5.09	6.96	25	5.75	cc	4
402	5.1	5.034	6.768	25.1	5.745	cc	4
403	5.2	4.978	6.576	25.2	5.74	cc	4
404	5.3	4.922	6.384	25.3	5.735	cc	4
405	5.4	4.866	6.192	25.4	5.73	cc	4
406	5.5	4.81	6	25.5	5.725	cc	4
407	5.6	4.754	5.808	25.6	5.72	cc	4
408	5.7	4.698	5.616	25.7	5.715	cc	4
409	5.8	4.642	5.424	25.8	5.71	cc	4
410	5.9	4.586	5.232	25.9	5.705	cc	4
411	6	4.53	5.04	26	5.7	cc	4
412	6.1	4.522	4.867	26.1	5.693	cc	4
413	6.2	4.514	4.694	26.2	5.686	cc	4
414	6.3	4.506	4.521	26.3	5.679	cc	4
415	6.4	4.498	4.348	26.4	5.672	cc	4
416	6.5	4.49	4.175	26.5	5.665	cc	4
417	6.6	4.482	4.002	26.6	5.658	cc	4
418	6.7	4.474	3.829	26.7	5.651	cc	4
419	6.8	4.466	3.656	26.8	5.644	cc	4
420	6.9	4.458	3.483	26.9	5.637	cc	4
421	7	4.45	3.31	27	5.63	cc	4
422	7.1	4.449	3.225	27.1	5.622	cc	4
423	7.2	4.448	3.14	27.2	5.614	cc	4
424	7.3	4.447	3.055	27.3	5.606	cc	4
425	7.4	4.446	2.97	27.4	5.598	cc	4
426	7.5	4.445	2.885	27.5	5.59	cc	4
427	7.6	4.444	2.8	27.6	5.582	cc	4
428	7.7	4.443	2.715	27.7	5.574	cc	4
429	7.8	4.442	2.63	27.8	5.566	cc	4
430	7.9	4.441	2.545	27.9	5.558	cc	4
431	8	4.44	2.46	28	5.55	cc	4
432	8.1	4.44	2.298	28	5.547	cc	4
433	8.2	4.44	2.136	28	5.544	cc	4
434	8.3	4.44	1.974	28	5.541	cc	4
435	8.4	4.44	1.812	28	5.538	cc	4
436	8.5	4.44	1.65	28	5.535	cc	4
437	8.6	4.44	1.488	28	5.532	cc	4
438	8.7	4.44	1.326	28	5.529	cc	4
439	8.8	4.44	1.164	28	5.526	cc	4
440	8.9	4.44	1.002	28	5.523	cc	4
441	9	4.44	0.84	28	5.52	cc	4
442	9.1	4.441	0.7475	28.1	5.516	cc	4
443	9.2	4.442	0.655000000000001	28.2	5.512	cc	4
444	9.3	4.443	0.562499999999999	28.3	5.508	cc	4
445	9.4	4.444	0.47	28.4	5.504	cc	4
446	9.5	4.445	0.3775	28.5	5.5	cc	4
447	9.6	4.446	0.285	28.6	5.496	cc	4
448	9.7	4.447	0.192500000000001	28.7	5.492	cc	4
449	9.8	4.448	0.0999999999999994	28.8	5.488	cc	4
450	9.9	4.449	0.00749999999999973	28.9	5.484	cc	4
451	10	4.45	-0.085	29	5.48	cc	4
452	10.1	4.45	-0.085	29	5.48	cc	4
453	10.2	4.45	-0.085	29	5.48	cc	4
454	10.3	4.45	-0.085	29	5.48	cc	4
455	10.4	4.45	-0.085	29	5.48	cc	4
456	10.5	4.45	-0.085	29	5.48	cc	4
457	10.6	4.45	-0.085	29	5.48	cc	4
458	10.7	4.45	-0.085	29	5.48	cc	4
459	10.8	4.45	-0.085	29	5.48	cc	4
460	10.9	4.45	-0.085	29	5.48	cc	4
461	11	4.45	-0.085	29	5.48	cc	4
462	11.1	4.45	-0.085	29	5.48	cc	4
463	11.2	4.45	-0.085	29	5.48	cc	4
464	11.3	4.45	-0.085	29	5.48	cc	4
465	11.4	4.45	-0.085	29	5.48	cc	4
466	11.5	4.45	-0.085	29	5.48	cc	4
467	0	17.73	8.89	14	6.74	cc	5
468	0.1	17.731	8.892	14	6.753	cc	5
469	0.2	17.732	8.894	14	6.766	cc	5
470	0.3	17.733	8.896	14	6.779	cc	5
471	0.4	17.734	8.898	14	6.792	cc	5
472	0.5	17.735	8.9	14	6.805	cc	5
473	0.6	17.736	8.902	14	6.818	cc	5
474	0.7	17.737	8.904	14	6.831	cc	5
475	0.8	17.738	8.906	14	6.844	cc	5
476	0.9	17.739	8.908	14	6.857	cc	5
477	1	17.74	8.91	14	6.87	cc	5
478	1.1	17.738	8.907	14	6.869	cc	5
479	1.2	17.736	8.904	14	6.868	cc	5
480	1.3	17.734	8.901	14	6.867	cc	5
481	1.4	17.732	8.898	14	6.866	cc	5
482	1.5	17.73	8.895	14	6.865	cc	5
483	1.6	17.728	8.892	14	6.864	cc	5
484	1.7	17.726	8.889	14	6.863	cc	5
485	1.8	17.724	8.886	14	6.862	cc	5
486	1.9	17.722	8.883	14	6.861	cc	5
487	2	17.72	8.88	14	6.86	cc	5
488	2.1	17.126	8.864	14	6.825	cc	5
489	2.2	16.532	8.848	14	6.79	cc	5
490	2.3	15.938	8.832	14	6.755	cc	5
491	2.4	15.344	8.816	14	6.72	cc	5
492	2.5	14.75	8.8	14	6.685	cc	5
493	2.6	14.156	8.784	14	6.65	cc	5
494	2.7	13.562	8.768	14	6.615	cc	5
495	2.8	12.968	8.752	14	6.58	cc	5
496	2.9	12.374	8.736	14	6.545	cc	5
497	3	11.78	8.72	14	6.51	cc	5
498	3.1	11.442	8.671	13.9	6.515	cc	5
499	3.2	11.104	8.622	13.8	6.52	cc	5
500	3.3	10.766	8.573	13.7	6.525	cc	5
501	3.4	10.428	8.524	13.6	6.53	cc	5
502	3.5	10.09	8.475	13.5	6.535	cc	5
503	3.6	9.752	8.426	13.4	6.54	cc	5
504	3.7	9.414	8.377	13.3	6.545	cc	5
505	3.8	9.076	8.328	13.2	6.55	cc	5
506	3.9	8.738	8.279	13.1	6.555	cc	5
507	4	8.4	8.23	13	6.56	cc	5
508	4.1	8.203	8.087	12.9	6.563	cc	5
509	4.2	8.006	7.944	12.8	6.566	cc	5
510	4.3	7.809	7.801	12.7	6.569	cc	5
511	4.4	7.612	7.658	12.6	6.572	cc	5
512	4.5	7.415	7.515	12.5	6.575	cc	5
513	4.6	7.218	7.372	12.4	6.578	cc	5
514	4.7	7.021	7.229	12.3	6.581	cc	5
515	4.8	6.824	7.086	12.2	6.584	cc	5
516	4.9	6.627	6.943	12.1	6.587	cc	5
517	5	6.43	6.8	12	6.59	cc	5
518	5.1	6.354	6.642	12	6.582	cc	5
519	5.2	6.278	6.484	12	6.574	cc	5
520	5.3	6.202	6.326	12	6.566	cc	5
521	5.4	6.126	6.168	12	6.558	cc	5
522	5.5	6.05	6.01	12	6.55	cc	5
523	5.6	5.974	5.852	12	6.542	cc	5
524	5.7	5.898	5.694	12	6.534	cc	5
525	5.8	5.822	5.536	12	6.526	cc	5
526	5.9	5.746	5.378	12	6.518	cc	5
527	6	5.67	5.22	12	6.51	cc	5
528	6.1	5.609	5.021	12.1	6.507	cc	5
529	6.2	5.548	4.822	12.2	6.504	cc	5
530	6.3	5.487	4.623	12.3	6.501	cc	5
531	6.4	5.426	4.424	12.4	6.498	cc	5
532	6.5	5.365	4.225	12.5	6.495	cc	5
533	6.6	5.304	4.026	12.6	6.492	cc	5
534	6.7	5.243	3.827	12.7	6.489	cc	5
535	6.8	5.182	3.628	12.8	6.486	cc	5
536	6.9	5.121	3.429	12.9	6.483	cc	5
537	7	5.06	3.23	13	6.48	cc	5
538	7.1	5.041	3.127	13	6.469	cc	5
539	7.2	5.022	3.024	13	6.458	cc	5
540	7.3	5.003	2.921	13	6.447	cc	5
541	7.4	4.984	2.818	13	6.436	cc	5
542	7.5	4.965	2.715	13	6.425	cc	5
543	7.6	4.946	2.612	13	6.414	cc	5
544	7.7	4.927	2.509	13	6.403	cc	5
545	7.8	4.908	2.406	13	6.392	cc	5
546	7.9	4.889	2.303	13	6.381	cc	5
547	8	4.87	2.2	13	6.37	cc	5
548	8.1	4.861	2.036	13.1	6.367	cc	5
549	8.2	4.852	1.872	13.2	6.364	cc	5
550	8.3	4.843	1.708	13.3	6.361	cc	5
551	8.4	4.834	1.544	13.4	6.358	cc	5
552	8.5	4.825	1.38	13.5	6.355	cc	5
553	8.6	4.816	1.216	13.6	6.352	cc	5
554	8.7	4.807	1.052	13.7	6.349	cc	5
555	8.8	4.798	0.887999999999999	13.8	6.346	cc	5
556	8.9	4.789	0.724	13.9	6.343	cc	5
557	9	4.78	0.56	14	6.34	cc	5
558	9.1	4.771	0.504	14.3	6.328	cc	5
559	9.2	4.762	0.448	14.6	6.316	cc	5
560	9.3	4.753	0.392	14.9	6.304	cc	5
561	9.4	4.744	0.336	15.2	6.292	cc	5
562	9.5	4.735	0.28	15.5	6.28	cc	5
563	9.6	4.726	0.224	15.8	6.268	cc	5
564	9.7	4.717	0.168	16.1	6.256	cc	5
565	9.8	4.708	0.112	16.4	6.244	cc	5
566	9.9	4.699	0.0559999999999998	16.7	6.232	cc	5
567	10	4.69	0	17	6.22	cc	5
568	10.1	4.689	0	19	6.259	cc	5
569	10.2	4.688	0	21	6.298	cc	5
570	10.3	4.687	0	23	6.337	cc	5
571	10.4	4.686	0	25	6.376	cc	5
572	10.5	4.685	0	27	6.415	cc	5
573	10.6	4.684	0	29	6.454	cc	5
574	10.7	4.683	0	31	6.493	cc	5
575	10.8	4.682	0	33	6.532	cc	5
576	10.9	4.681	0	35	6.571	cc	5
577	11	4.68	0	37	6.61	cc	5
578	11.1	4.68	0	37	6.61	cc	5
579	11.2	4.68	0	37	6.61	cc	5
580	11.3	4.68	0	37	6.61	cc	5
581	11.4	4.68	0	37	6.61	cc	5
582	11.5	4.68	0	37	6.61	cc	5
583	0	21.52	8.41	17	7	cc	6
584	0.1	21.52	8.41	17	7	cc	6
585	0.2	21.52	8.41	17	7	cc	6
586	0.3	21.52	8.41	17	7	cc	6
587	0.4	21.5192647058824	8.41220588235294	16.9754901960784	7	cc	6
588	0.5	21.514362745098	8.42691176470588	16.812091503268	7	cc	6
589	0.6	21.5094607843137	8.44161764705882	16.6486928104575	7	cc	6
590	0.7	21.5045588235294	8.45632352941177	16.4852941176471	7	cc	6
591	0.8	21.4996568627451	8.47102941176471	16.3218954248366	7	cc	6
592	0.9	21.4947549019608	8.48573529411765	16.1584967320261	7	cc	6
593	1	21.48691	8.50018	16	6.99985	cc	6
594	1.1	21.38391	8.50618	16	6.99485	cc	6
595	1.2	21.28091	8.51218	16	6.98985	cc	6
596	1.3	21.17791	8.51818	16	6.98485	cc	6
597	1.4	21.07491	8.52418	16	6.97985	cc	6
598	1.5	20.97191	8.53018	16	6.97485	cc	6
599	1.6	20.86891	8.53618	16	6.96985	cc	6
600	1.7	20.76591	8.54218	16	6.96485	cc	6
601	1.8	20.66291	8.54818	16	6.95985	cc	6
602	1.9	20.55991	8.55418	16	6.95485	cc	6
603	2	20.4512084592145	8.56138972809668	15.9969788519637	6.9478247734139	cc	6
604	2.1	20.1581570996979	8.6077139979859	15.896273917422	6.87531722054381	cc	6
605	2.2	19.8651057401813	8.65403826787513	15.7955689828802	6.80280966767372	cc	6
606	2.3	19.5720543806647	8.70036253776435	15.6948640483384	6.73030211480363	cc	6
607	2.4	19.279003021148	8.74668680765357	15.5941591137966	6.65779456193354	cc	6
608	2.5	18.9859516616314	8.7930110775428	15.4934541792548	6.58528700906344	cc	6
609	2.6	18.6929003021148	8.83933534743202	15.392749244713	6.51277945619335	cc	6
610	2.7	18.3998489425982	8.88565961732125	15.2920443101712	6.44027190332326	cc	6
611	2.8	18.1067975830816	8.93198388721047	15.1913393756294	6.36776435045317	cc	6
612	2.9	17.813746223565	8.9783081570997	15.0906344410876	6.29525679758308	cc	6
613	3	17.4841071428571	9.00607142857143	14.9821428571429	6.23285714285714	cc	6
614	3.1	16.8251785714286	8.86678571428571	14.8035714285714	6.26142857142857	cc	6
615	3.2	16.16625	8.7275	14.625	6.29	cc	6
616	3.3	15.5073214285714	8.58821428571429	14.4464285714286	6.31857142857143	cc	6
617	3.4	14.8483928571429	8.44892857142857	14.2678571428571	6.34714285714286	cc	6
618	3.5	14.1894642857143	8.30964285714286	14.0892857142857	6.37571428571429	cc	6
619	3.6	13.5477777777778	8.22	14	6.40444444444444	cc	6
620	3.7	12.9233333333333	8.18	14	6.43333333333333	cc	6
621	3.8	12.2988888888889	8.14	14	6.46222222222222	cc	6
622	3.9	11.6744444444444	8.1	14	6.49111111111111	cc	6
623	4	11.05	8.06	14	6.52	cc	6
624	4.1	10.664	7.876	13.8	6.482	cc	6
625	4.2	10.278	7.692	13.6	6.444	cc	6
626	4.3	9.892	7.508	13.4	6.406	cc	6
627	4.4	9.506	7.324	13.2	6.368	cc	6
628	4.5	9.12	7.14	13	6.33	cc	6
629	4.6	8.846	7.022	13	6.376	cc	6
630	4.7	8.572	6.904	13	6.422	cc	6
631	4.8	8.298	6.786	13	6.468	cc	6
632	4.9	8.024	6.668	13	6.514	cc	6
633	5	7.75	6.55	13	6.56	cc	6
634	5.1	7.588	6.368	13	6.558	cc	6
635	5.2	7.426	6.186	13	6.556	cc	6
636	5.3	7.264	6.004	13	6.554	cc	6
637	5.4	7.102	5.822	13	6.552	cc	6
638	5.5	6.94	5.64	13	6.55	cc	6
639	5.6	6.794	5.336	13	6.556	cc	6
640	5.7	6.648	5.032	13	6.562	cc	6
641	5.8	6.502	4.728	13	6.568	cc	6
642	5.9	6.356	4.424	13	6.574	cc	6
643	6	6.21	4.12	13	6.58	cc	6
644	6.1	6.158	3.964	13.2	6.54	cc	6
645	6.2	6.106	3.808	13.4	6.5	cc	6
646	6.3	6.054	3.652	13.6	6.46	cc	6
647	6.4	6.002	3.496	13.8	6.42	cc	6
648	6.5	5.95	3.34	14	6.38	cc	6
649	6.6	5.882	3.172	14	6.394	cc	6
650	6.7	5.814	3.004	14	6.408	cc	6
651	6.8	5.746	2.836	14	6.422	cc	6
652	6.9	5.678	2.668	14	6.436	cc	6
653	7	5.61	2.5	14	6.45	cc	6
654	7.1	5.58547169811321	2.39811320754717	14	6.47264150943396	cc	6
655	7.2	5.56094339622642	2.29622641509434	14	6.49528301886792	cc	6
656	7.3	5.53641509433962	2.19433962264151	14	6.51792452830189	cc	6
657	7.4	5.51188679245283	2.09245283018868	14	6.54056603773585	cc	6
658	7.5	5.48735849056604	1.99056603773585	14	6.56320754716981	cc	6
659	7.6	5.46659574468085	1.7931914893617	14	6.55957446808511	cc	6
660	7.7	5.44744680851064	1.55489361702128	14	6.54468085106383	cc	6
661	7.8	5.42829787234043	1.31659574468085	14	6.52978723404255	cc	6
662	7.9	5.40914893617021	1.07829787234042	14	6.51489361702128	cc	6
663	8	5.39	0.84	14	6.5	cc	6
664	8.1	5.352	0.706	14	6.49	cc	6
665	8.2	5.314	0.572000000000001	14	6.48	cc	6
666	8.3	5.276	0.437999999999999	14	6.47	cc	6
667	8.4	5.238	0.304	14	6.46	cc	6
668	8.5	5.2	0.17	14	6.45	cc	6
669	8.6	5.176	0.146	14	6.444	cc	6
670	8.7	5.152	0.122	14	6.438	cc	6
671	8.8	5.128	0.0979999999999998	14	6.432	cc	6
672	8.9	5.104	0.0739999999999999	14	6.426	cc	6
673	9	5.08	0.05	14	6.42	cc	6
674	9.1	5.06333333333333	0.0407407407407408	14.5555555555556	6.43111111111111	cc	6
675	9.2	5.04666666666667	0.0314814814814815	15.1111111111111	6.44222222222222	cc	6
676	9.3	5.03	0.0222222222222221	15.6666666666667	6.45333333333333	cc	6
677	9.4	5.01333333333333	0.0129629629629629	16.2222222222222	6.46444444444445	cc	6
678	9.5	4.99666666666667	0.00370370370370363	16.7777777777778	6.47555555555556	cc	6
679	9.6	4.9795652173913	0	17.5217391304348	6.40304347826087	cc	6
680	9.7	4.96217391304348	0	18.3913043478261	6.27478260869565	cc	6
681	9.8	4.94478260869565	0	19.2608695652174	6.14652173913043	cc	6
682	9.9	4.92739130434783	0	20.1304347826087	6.01826086956522	cc	6
683	10	4.91	0	21	5.89	cc	6
684	10.1	4.90473684210526	0	21.7017543859649	5.89350877192982	cc	6
685	10.2	4.89947368421053	0	22.4035087719298	5.89701754385965	cc	6
686	10.3	4.89421052631579	0	23.1052631578947	5.90052631578947	cc	6
687	10.4	4.88894736842105	0	23.8070175438597	5.9040350877193	cc	6
688	10.5	4.88368421052632	0	24.5087719298246	5.90754385964912	cc	6
689	10.6	4.88	0	25	5.91	cc	6
690	10.7	4.88	0	25	5.91	cc	6
691	10.8	4.88	0	25	5.91	cc	6
692	10.9	4.88	0	25	5.91	cc	6
693	11	4.88	0	25	5.91	cc	6
694	11.1	4.88	0	25	5.91	cc	6
695	11.2	4.88	0	25	5.91	cc	6
696	11.3	4.88	0	25	5.91	cc	6
697	11.4	4.88	0	25	5.91	cc	6
698	11.5	4.88	0	25	5.91	cc	6
699	0	23.88	8.16	17	6.98	cc	7
700	0.1	23.873	8.155	17	6.976	cc	7
701	0.2	23.866	8.15	17	6.972	cc	7
702	0.3	23.859	8.145	17	6.968	cc	7
703	0.4	23.852	8.14	17	6.964	cc	7
704	0.5	23.845	8.135	17	6.96	cc	7
705	0.6	23.838	8.13	17	6.956	cc	7
706	0.7	23.831	8.125	17	6.952	cc	7
707	0.8	23.824	8.12	17	6.948	cc	7
708	0.9	23.817	8.115	17	6.944	cc	7
709	1	23.81	8.11	17	6.94	cc	7
710	1.1	23.8	8.113	17	6.942	cc	7
711	1.2	23.79	8.116	17	6.944	cc	7
712	1.3	23.78	8.119	17	6.946	cc	7
713	1.4	23.77	8.122	17	6.948	cc	7
714	1.5	23.76	8.125	17	6.95	cc	7
715	1.6	23.75	8.128	17	6.952	cc	7
716	1.7	23.74	8.131	17	6.954	cc	7
717	1.8	23.73	8.134	17	6.956	cc	7
718	1.9	23.72	8.137	17	6.958	cc	7
719	2	23.71	8.14	17	6.96	cc	7
720	2.1	23.68	8.155	17	6.947	cc	7
721	2.2	23.65	8.17	17	6.934	cc	7
722	2.3	23.62	8.185	17	6.921	cc	7
723	2.4	23.59	8.2	17	6.908	cc	7
724	2.5	23.56	8.215	17	6.895	cc	7
725	2.6	23.53	8.23	17	6.882	cc	7
726	2.7	23.5	8.245	17	6.869	cc	7
727	2.8	23.47	8.26	17	6.856	cc	7
728	2.9	23.44	8.275	17	6.843	cc	7
729	3	23.41	8.29	17	6.83	cc	7
730	3.1	23.01	8.518	17	6.764	cc	7
731	3.2	22.61	8.746	17	6.698	cc	7
732	3.3	22.21	8.974	17	6.632	cc	7
733	3.4	21.81	9.202	17	6.566	cc	7
734	3.5	21.41	9.43	17	6.5	cc	7
735	3.6	20.62	9.28	16.8	6.458	cc	7
736	3.7	19.83	9.13	16.6	6.416	cc	7
737	3.8	19.04	8.98	16.4	6.374	cc	7
738	3.9	18.25	8.83	16.2	6.332	cc	7
739	4	17.46	8.68	16	6.29	cc	7
740	4.1	16.762	8.536	15.8	6.33	cc	7
741	4.2	16.064	8.392	15.6	6.37	cc	7
742	4.3	15.366	8.248	15.4	6.41	cc	7
743	4.4	14.668	8.104	15.2	6.45	cc	7
744	4.5	13.97	7.96	15	6.49	cc	7
745	4.6	13.418	7.726	14.8	6.52	cc	7
746	4.7	12.866	7.492	14.6	6.55	cc	7
747	4.8	12.314	7.258	14.4	6.58	cc	7
748	4.9	11.762	7.024	14.2	6.61	cc	7
749	5	11.21	6.79	14	6.64	cc	7
750	5.1	10.8708527131783	6.55356589147287	14	6.67488372093023	cc	7
751	5.2	10.5317054263566	6.31713178294574	14	6.70976744186046	cc	7
752	5.3	10.1925581395349	6.08069767441861	14	6.7446511627907	cc	7
753	5.4	9.85341085271318	5.84426356589147	14	6.77953488372093	cc	7
754	5.5	9.51426356589147	5.60782945736434	14	6.81441860465116	cc	7
755	5.6	9.22396694214876	5.27842975206612	14	6.83561983471074	cc	7
756	5.7	8.94297520661157	4.93132231404959	14	6.85421487603306	cc	7
757	5.8	8.66198347107438	4.58421487603306	14	6.87280991735537	cc	7
758	5.9	8.38099173553719	4.23710743801653	14	6.89140495867769	cc	7
759	6	8.1	3.89	14	6.91	cc	7
760	6.1	7.95862785862786	3.67586278586279	14	6.92455301455301	cc	7
761	6.2	7.81725571725572	3.46172557172557	14	6.93910602910603	cc	7
762	6.3	7.67588357588358	3.24758835758836	14	6.95365904365904	cc	7
763	6.4	7.53451143451143	3.03345114345114	14	6.96821205821206	cc	7
764	6.5	7.38888246628131	2.8054527938343	14	6.98219653179191	cc	7
765	6.6	7.22510597302505	2.51836223506744	14	6.99375722543353	cc	7
766	6.7	7.06132947976879	2.23127167630058	14	7.00531791907514	cc	7
767	6.8	6.89755298651252	1.94418111753372	14	7.01687861271676	cc	7
768	6.9	6.73377649325626	1.65709055876686	14	7.02843930635838	cc	7
769	7	6.57	1.37	14	7.04	cc	7
770	7.1	6.503	1.233	14.1	7.047	cc	7
771	7.2	6.436	1.096	14.2	7.054	cc	7
772	7.3	6.369	0.959	14.3	7.061	cc	7
773	7.4	6.302	0.822	14.4	7.068	cc	7
774	7.5	6.235	0.685	14.5	7.075	cc	7
775	7.6	6.168	0.548	14.6	7.082	cc	7
776	7.7	6.101	0.411	14.7	7.089	cc	7
777	7.8	6.034	0.274	14.8	7.096	cc	7
778	7.9	5.967	0.137	14.9	7.103	cc	7
779	8	5.9	0	15	7.11	cc	7
780	8.1	5.854	0	15.2	7.124	cc	7
781	8.2	5.808	0	15.4	7.138	cc	7
782	8.3	5.762	0	15.6	7.152	cc	7
783	8.4	5.716	0	15.8	7.166	cc	7
784	8.5	5.67	0	16	7.18	cc	7
785	8.6	5.624	0	16.2	7.194	cc	7
786	8.7	5.578	0	16.4	7.208	cc	7
787	8.8	5.532	0	16.6	7.222	cc	7
788	8.9	5.486	0	16.8	7.236	cc	7
789	9	5.44	0	17	7.25	cc	7
790	9.1	5.417	0	17.8	7.244	cc	7
791	9.2	5.394	0	18.6	7.238	cc	7
792	9.3	5.371	0	19.4	7.232	cc	7
793	9.4	5.348	0	20.2	7.226	cc	7
794	9.5	5.325	0	21	7.22	cc	7
795	9.6	5.302	0	21.8	7.214	cc	7
796	9.7	5.279	0	22.6	7.208	cc	7
797	9.8	5.256	0	23.4	7.202	cc	7
798	9.9	5.233	0	24.2	7.196	cc	7
799	10	5.21	0	25	7.19	cc	7
800	10.1	5.21	0	25	7.19	cc	7
801	10.2	5.21	0	25	7.19	cc	7
802	10.3	5.21	0	25	7.19	cc	7
803	10.4	5.21	0	25	7.19	cc	7
804	10.5	5.21	0	25	7.19	cc	7
805	10.6	5.21	0	25	7.19	cc	7
806	10.7	5.21	0	25	7.19	cc	7
807	10.8	5.21	0	25	7.19	cc	7
808	10.9	5.21	0	25	7.19	cc	7
809	11	5.21	0	25	7.19	cc	7
810	11.1	5.21	0	25	7.19	cc	7
811	11.2	5.21	0	25	7.19	cc	7
812	11.3	5.21	0	25	7.19	cc	7
813	11.4	5.21	0	25	7.19	cc	7
814	11.5	5.21	0	25	7.19	cc	7
815	0	100	100	100	100	cc	8
816	0.1	100	100	100	100	cc	8
817	0.2	100	100	100	100	cc	8
818	0.3	100	100	100	100	cc	8
819	0.4	100	100	100	100	cc	8
820	0.5	100	100	100	100	cc	8
821	0.6	100	100	100	100	cc	8
822	0.7	100	100	100	100	cc	8
823	0.8	100	100	100	100	cc	8
824	0.9	100	100	100	100	cc	8
825	1	100	100	100	100	cc	8
826	1.1	100	100	100	100	cc	8
827	1.2	100	100	100	100	cc	8
828	1.3	100	100	100	100	cc	8
829	1.4	100	100	100	100	cc	8
830	1.5	100	100	100	100	cc	8
831	1.6	100	100	100	100	cc	8
832	1.7	100	100	100	100	cc	8
833	1.8	100	100	100	100	cc	8
834	1.9	100	100	100	100	cc	8
835	2	100	100	100	100	cc	8
836	2.1	100	100	100	100	cc	8
837	2.2	100	100	100	100	cc	8
838	2.3	100	100	100	100	cc	8
839	2.4	100	100	100	100	cc	8
840	2.5	100	100	100	100	cc	8
841	2.6	100	100	100	100	cc	8
842	2.7	100	100	100	100	cc	8
843	2.8	100	100	100	100	cc	8
844	2.9	100	100	100	100	cc	8
845	3	100	100	100	100	cc	8
846	3.1	100	100	100	100	cc	8
847	3.2	100	100	100	100	cc	8
848	3.3	100	100	100	100	cc	8
849	3.4	100	100	100	100	cc	8
850	3.5	100	100	100	100	cc	8
851	3.6	100	100	100	100	cc	8
852	3.7	100	100	100	100	cc	8
853	3.8	100	100	100	100	cc	8
854	3.9	100	100	100	100	cc	8
855	4	100	100	100	100	cc	8
856	4.1	100	100	100	100	cc	8
857	4.2	100	100	100	100	cc	8
858	4.3	100	100	100	100	cc	8
859	4.4	100	100	100	100	cc	8
860	4.5	100	100	100	100	cc	8
861	4.6	100	100	100	100	cc	8
862	4.7	100	100	100	100	cc	8
863	4.8	100	100	100	100	cc	8
864	4.9	100	100	100	100	cc	8
865	5	100	100	100	100	cc	8
866	5.1	100	100	100	100	cc	8
867	5.2	100	100	100	100	cc	8
868	5.3	100	100	100	100	cc	8
869	5.4	100	100	100	100	cc	8
870	5.5	100	100	100	100	cc	8
871	5.6	100	100	100	100	cc	8
872	5.7	100	100	100	100	cc	8
873	5.8	100	100	100	100	cc	8
874	5.9	100	100	100	100	cc	8
875	6	100	100	100	100	cc	8
876	6.1	100	100	100	100	cc	8
877	6.2	100	100	100	100	cc	8
878	6.3	100	100	100	100	cc	8
879	6.4	100	100	100	100	cc	8
880	6.5	100	100	100	100	cc	8
881	6.6	100	100	100	100	cc	8
882	6.7	100	100	100	100	cc	8
883	6.8	100	100	100	100	cc	8
884	6.9	100	100	100	100	cc	8
885	7	100	100	100	100	cc	8
886	7.1	100	100	100	100	cc	8
887	7.2	100	100	100	100	cc	8
888	7.3	100	100	100	100	cc	8
889	7.4	100	100	100	100	cc	8
890	7.5	100	100	100	100	cc	8
891	7.6	100	100	100	100	cc	8
892	7.7	100	100	100	100	cc	8
893	7.8	100	100	100	100	cc	8
894	7.9	100	100	100	100	cc	8
895	8	100	100	100	100	cc	8
896	8.1	100	100	100	100	cc	8
897	8.2	100	100	100	100	cc	8
898	8.3	100	100	100	100	cc	8
899	8.4	100	100	100	100	cc	8
900	8.5	100	100	100	100	cc	8
901	8.6	100	100	100	100	cc	8
902	8.7	100	100	100	100	cc	8
903	8.8	100	100	100	100	cc	8
904	8.9	100	100	100	100	cc	8
905	9	100	100	100	100	cc	8
906	9.1	100	100	100	100	cc	8
907	9.2	100	100	100	100	cc	8
908	9.3	100	100	100	100	cc	8
909	9.4	100	100	100	100	cc	8
910	9.5	100	100	100	100	cc	8
911	9.6	100	100	100	100	cc	8
912	9.7	100	100	100	100	cc	8
913	9.8	100	100	100	100	cc	8
914	9.9	100	100	100	100	cc	8
915	10	100	100	100	100	cc	8
916	10.1	100	100	100	100	cc	8
917	10.2	100	100	100	100	cc	8
918	10.3	100	100	100	100	cc	8
919	10.4	100	100	100	100	cc	8
920	10.5	100	100	100	100	cc	8
921	10.6	100	100	100	100	cc	8
922	10.7	100	100	100	100	cc	8
923	10.8	100	100	100	100	cc	8
924	10.9	100	100	100	100	cc	8
925	11	100	100	100	100	cc	8
926	11.1	100	100	100	100	cc	8
927	11.2	100	100	100	100	cc	8
928	11.3	100	100	100	100	cc	8
929	11.4	100	100	100	100	cc	8
930	11.5	100	100	100	100	cc	8
931	0	23.14	8.23	18	6.97	cc	9
932	0.1	23.136	8.228	18	6.972	cc	9
933	0.2	23.132	8.226	18	6.974	cc	9
934	0.3	23.128	8.224	18	6.976	cc	9
935	0.4	23.124	8.222	18	6.978	cc	9
936	0.5	23.12	8.22	18	6.98	cc	9
937	0.6	23.116	8.218	18	6.982	cc	9
938	0.7	23.112	8.216	18	6.984	cc	9
939	0.8	23.108	8.214	18	6.986	cc	9
940	0.9	23.104	8.212	18	6.988	cc	9
941	1	23.1	8.21	18	6.99	cc	9
942	1.1	23.097	8.205	18	6.97	cc	9
943	1.2	23.094	8.2	18	6.95	cc	9
944	1.3	23.091	8.195	18	6.93	cc	9
945	1.4	23.088	8.19	18	6.91	cc	9
946	1.5	23.085	8.185	18	6.89	cc	9
947	1.6	23.082	8.18	18	6.87	cc	9
948	1.7	23.079	8.175	18	6.85	cc	9
949	1.8	23.076	8.17	18	6.83	cc	9
950	1.9	23.073	8.165	18	6.81	cc	9
951	2	23.07	8.16	18	6.79	cc	9
952	2.1	23.052	8.149	18	6.781	cc	9
953	2.2	23.034	8.138	18	6.772	cc	9
954	2.3	23.016	8.127	18	6.763	cc	9
955	2.4	22.998	8.116	18	6.754	cc	9
956	2.5	22.98	8.105	18	6.745	cc	9
957	2.6	22.962	8.094	18	6.736	cc	9
958	2.7	22.944	8.083	18	6.727	cc	9
959	2.8	22.926	8.072	18	6.718	cc	9
960	2.9	22.908	8.061	18	6.709	cc	9
961	3	22.89	8.05	18	6.7	cc	9
962	3.1	22.73	8.3	18	6.688	cc	9
963	3.2	22.57	8.55	18	6.676	cc	9
964	3.3	22.41	8.8	18	6.664	cc	9
965	3.4	22.25	9.05	18	6.652	cc	9
966	3.5	22.09	9.3	18	6.64	cc	9
967	3.6	21.312	9.16	18.2	6.524	cc	9
968	3.7	20.534	9.02	18.4	6.408	cc	9
969	3.8	19.756	8.88	18.6	6.292	cc	9
970	3.9	18.978	8.74	18.8	6.176	cc	9
971	4	18.2	8.6	19	6.06	cc	9
972	4.1	17.564	8.334	19	6.058	cc	9
973	4.2	16.928	8.068	19	6.056	cc	9
974	4.3	16.292	7.802	19	6.054	cc	9
975	4.4	15.656	7.536	19	6.052	cc	9
976	4.5	15.02	7.27	19	6.05	cc	9
977	4.6	14.422	6.968	19.2	6.086	cc	9
978	4.7	13.824	6.666	19.4	6.122	cc	9
979	4.8	13.226	6.364	19.6	6.158	cc	9
980	4.9	12.628	6.062	19.8	6.194	cc	9
981	5	12.03	5.76	20	6.23	cc	9
982	5.1	11.656	5.458	20.2	6.24	cc	9
983	5.2	11.282	5.156	20.4	6.25	cc	9
984	5.3	10.908	4.854	20.6	6.26	cc	9
985	5.4	10.534	4.552	20.8	6.27	cc	9
986	5.5	10.16	4.25	21	6.28	cc	9
987	5.6	9.888	4.006	21	6.262	cc	9
988	5.7	9.616	3.762	21	6.244	cc	9
989	5.8	9.344	3.518	21	6.226	cc	9
990	5.9	9.072	3.274	21	6.208	cc	9
991	6	8.8	3.03	21	6.19	cc	9
992	6.1	8.608	2.644	21.2	6.178	cc	9
993	6.2	8.416	2.258	21.4	6.166	cc	9
994	6.3	8.224	1.872	21.6	6.154	cc	9
995	6.4	8.032	1.486	21.8	6.142	cc	9
996	6.5	7.84	1.1	22	6.13	cc	9
997	6.6	7.65	0.944000000000001	22	6.114	cc	9
998	6.7	7.46	0.788	22	6.098	cc	9
999	6.8	7.27	0.632	22	6.082	cc	9
1000	6.9	7.08	0.476	22	6.066	cc	9
1001	7	6.89	0.32	22	6.05	cc	9
1002	7.1	6.822	0.278	22	6.05	cc	9
1003	7.2	6.754	0.236	22	6.05	cc	9
1004	7.3	6.686	0.194	22	6.05	cc	9
1005	7.4	6.618	0.152	22	6.05	cc	9
1006	7.5	6.55	0.11	22	6.05	cc	9
1007	7.6	6.47	0.098	22.4	6.052	cc	9
1008	7.7	6.39	0.086	22.8	6.054	cc	9
1009	7.8	6.31	0.074	23.2	6.056	cc	9
1010	7.9	6.23	0.062	23.6	6.058	cc	9
1011	8	6.15	0.05	24	6.06	cc	9
1012	8.1	6.1	0.044	24.4	6.062	cc	9
1013	8.2	6.05	0.038	24.8	6.064	cc	9
1014	8.3	6	0.032	25.2	6.066	cc	9
1015	8.4	5.95	0.026	25.6	6.068	cc	9
1016	8.5	5.9	0.02	26	6.07	cc	9
1017	8.6	5.852	0.016	26.6	6.07	cc	9
1018	8.7	5.804	0.012	27.2	6.07	cc	9
1019	8.8	5.756	0.00799999999999997	27.8	6.07	cc	9
1020	8.9	5.708	0.00399999999999999	28.4	6.07	cc	9
1021	9	5.66	0	29	6.07	cc	9
1022	9.1	5.629	0	30.5	5.985	cc	9
1023	9.2	5.598	0	32	5.9	cc	9
1024	9.3	5.567	0	33.5	5.815	cc	9
1025	9.4	5.536	0	35	5.73	cc	9
1026	9.5	5.505	0	36.5	5.645	cc	9
1027	9.6	5.474	0	38	5.56	cc	9
1028	9.7	5.443	0	39.5	5.475	cc	9
1029	9.8	5.412	0	41	5.39	cc	9
1030	9.9	5.381	0	42.5	5.305	cc	9
1031	10	5.35	0	44	5.22	cc	9
1032	10.1	5.35	0	44	5.22	cc	9
1033	10.2	5.35	0	44	5.22	cc	9
1034	10.3	5.35	0	44	5.22	cc	9
1035	10.4	5.35	0	44	5.22	cc	9
1036	10.5	5.35	0	44	5.22	cc	9
1037	10.6	5.35	0	44	5.22	cc	9
1038	10.7	5.35	0	44	5.22	cc	9
1039	10.8	5.35	0	44	5.22	cc	9
1040	10.9	5.35	0	44	5.22	cc	9
1041	11	5.35	0	44	5.22	cc	9
1042	11.1	5.35	0	44	5.22	cc	9
1043	11.2	5.35	0	44	5.22	cc	9
1044	11.3	5.35	0	44	5.22	cc	9
1045	11.4	5.35	0	44	5.22	cc	9
1046	11.5	5.35	0	44	5.22	cc	9
1047	0	100	100	100	100	cc	10
1048	0.1	100	100	100	100	cc	10
1049	0.2	100	100	100	100	cc	10
1050	0.3	100	100	100	100	cc	10
1051	0.4	100	100	100	100	cc	10
1052	0.5	100	100	100	100	cc	10
1053	0.6	100	100	100	100	cc	10
1054	0.7	100	100	100	100	cc	10
1055	0.8	100	100	100	100	cc	10
1056	0.9	100	100	100	100	cc	10
1057	1	100	100	100	100	cc	10
1058	1.1	100	100	100	100	cc	10
1059	1.2	100	100	100	100	cc	10
1060	1.3	100	100	100	100	cc	10
1061	1.4	100	100	100	100	cc	10
1062	1.5	100	100	100	100	cc	10
1063	1.6	100	100	100	100	cc	10
1064	1.7	100	100	100	100	cc	10
1065	1.8	100	100	100	100	cc	10
1066	1.9	100	100	100	100	cc	10
1067	2	100	100	100	100	cc	10
1068	2.1	100	100	100	100	cc	10
1069	2.2	100	100	100	100	cc	10
1070	2.3	100	100	100	100	cc	10
1071	2.4	100	100	100	100	cc	10
1072	2.5	100	100	100	100	cc	10
1073	2.6	100	100	100	100	cc	10
1074	2.7	100	100	100	100	cc	10
1075	2.8	100	100	100	100	cc	10
1076	2.9	100	100	100	100	cc	10
1077	3	100	100	100	100	cc	10
1078	3.1	100	100	100	100	cc	10
1079	3.2	100	100	100	100	cc	10
1080	3.3	100	100	100	100	cc	10
1081	3.4	100	100	100	100	cc	10
1082	3.5	100	100	100	100	cc	10
1083	3.6	100	100	100	100	cc	10
1084	3.7	100	100	100	100	cc	10
1085	3.8	100	100	100	100	cc	10
1086	3.9	100	100	100	100	cc	10
1087	4	100	100	100	100	cc	10
1088	4.1	100	100	100	100	cc	10
1089	4.2	100	100	100	100	cc	10
1090	4.3	100	100	100	100	cc	10
1091	4.4	100	100	100	100	cc	10
1092	4.5	100	100	100	100	cc	10
1093	4.6	100	100	100	100	cc	10
1094	4.7	100	100	100	100	cc	10
1095	4.8	100	100	100	100	cc	10
1096	4.9	100	100	100	100	cc	10
1097	5	100	100	100	100	cc	10
1098	5.1	100	100	100	100	cc	10
1099	5.2	100	100	100	100	cc	10
1100	5.3	100	100	100	100	cc	10
1101	5.4	100	100	100	100	cc	10
1102	5.5	100	100	100	100	cc	10
1103	5.6	100	100	100	100	cc	10
1104	5.7	100	100	100	100	cc	10
1105	5.8	100	100	100	100	cc	10
1106	5.9	100	100	100	100	cc	10
1107	6	100	100	100	100	cc	10
1108	6.1	100	100	100	100	cc	10
1109	6.2	100	100	100	100	cc	10
1110	6.3	100	100	100	100	cc	10
1111	6.4	100	100	100	100	cc	10
1112	6.5	100	100	100	100	cc	10
1113	6.6	100	100	100	100	cc	10
1114	6.7	100	100	100	100	cc	10
1115	6.8	100	100	100	100	cc	10
1116	6.9	100	100	100	100	cc	10
1117	7	100	100	100	100	cc	10
1118	7.1	100	100	100	100	cc	10
1119	7.2	100	100	100	100	cc	10
1120	7.3	100	100	100	100	cc	10
1121	7.4	100	100	100	100	cc	10
1122	7.5	100	100	100	100	cc	10
1123	7.6	100	100	100	100	cc	10
1124	7.7	100	100	100	100	cc	10
1125	7.8	100	100	100	100	cc	10
1126	7.9	100	100	100	100	cc	10
1127	8	100	100	100	100	cc	10
1128	8.1	100	100	100	100	cc	10
1129	8.2	100	100	100	100	cc	10
1130	8.3	100	100	100	100	cc	10
1131	8.4	100	100	100	100	cc	10
1132	8.5	100	100	100	100	cc	10
1133	8.6	100	100	100	100	cc	10
1134	8.7	100	100	100	100	cc	10
1135	8.8	100	100	100	100	cc	10
1136	8.9	100	100	100	100	cc	10
1137	9	100	100	100	100	cc	10
1138	9.1	100	100	100	100	cc	10
1139	9.2	100	100	100	100	cc	10
1140	9.3	100	100	100	100	cc	10
1141	9.4	100	100	100	100	cc	10
1142	9.5	100	100	100	100	cc	10
1143	9.6	100	100	100	100	cc	10
1144	9.7	100	100	100	100	cc	10
1145	9.8	100	100	100	100	cc	10
1146	9.9	100	100	100	100	cc	10
1147	10	100	100	100	100	cc	10
1148	10.1	100	100	100	100	cc	10
1149	10.2	100	100	100	100	cc	10
1150	10.3	100	100	100	100	cc	10
1151	10.4	100	100	100	100	cc	10
1152	10.5	100	100	100	100	cc	10
1153	10.6	100	100	100	100	cc	10
1154	10.7	100	100	100	100	cc	10
1155	10.8	100	100	100	100	cc	10
1156	10.9	100	100	100	100	cc	10
1157	11	100	100	100	100	cc	10
1158	11.1	100	100	100	100	cc	10
1159	11.2	100	100	100	100	cc	10
1160	11.3	100	100	100	100	cc	10
1161	11.4	100	100	100	100	cc	10
1162	11.5	100	100	100	100	cc	10
1163	0	14.64	9.15	15	6.26	cc	11
1164	0.1	14.64	9.14789473684211	15	6.25	cc	11
1165	0.2	14.64	9.14368421052632	15	6.23	cc	11
1166	0.3	14.64	9.13947368421053	15	6.21	cc	11
1167	0.4	14.64	9.13526315789474	15	6.19	cc	11
1168	0.5	14.64	9.13105263157895	15	6.17	cc	11
1169	0.6	14.64	9.12684210526316	15	6.15	cc	11
1170	0.7	14.64	9.12263157894737	15	6.13	cc	11
1171	0.8	14.64	9.11842105263158	15	6.11	cc	11
1172	0.9	14.64	9.11421052631579	15	6.09	cc	11
1173	1	14.64	9.11	15	6.07	cc	11
1174	1.1	14.642	9.108	15	6.066	cc	11
1175	1.2	14.644	9.106	15	6.062	cc	11
1176	1.3	14.646	9.104	15	6.058	cc	11
1177	1.4	14.648	9.102	15	6.054	cc	11
1178	1.5	14.65	9.1	15	6.05	cc	11
1179	1.6	14.652	9.098	15	6.046	cc	11
1180	1.7	14.654	9.096	15	6.042	cc	11
1181	1.8	14.656	9.094	15	6.038	cc	11
1182	1.9	14.658	9.092	15	6.034	cc	11
1183	2	14.66	9.09	15	6.03	cc	11
1184	2.1	14.659	9.09	15	6.024	cc	11
1185	2.2	14.658	9.09	15	6.018	cc	11
1186	2.3	14.657	9.09	15	6.012	cc	11
1187	2.4	14.656	9.09	15	6.006	cc	11
1188	2.5	14.655	9.09	15	6	cc	11
1189	2.6	14.654	9.09	15	5.994	cc	11
1190	2.7	14.653	9.09	15	5.988	cc	11
1191	2.8	14.652	9.09	15	5.982	cc	11
1192	2.9	14.651	9.09	15	5.976	cc	11
1193	3	14.65	9.09	15	5.97	cc	11
1194	3.1	14.648	9.092	15	5.967	cc	11
1195	3.2	14.646	9.094	15	5.964	cc	11
1196	3.3	14.644	9.096	15	5.961	cc	11
1197	3.4	14.642	9.098	15	5.958	cc	11
1198	3.5	14.64	9.1	15	5.955	cc	11
1199	3.6	14.638	9.102	15	5.952	cc	11
1200	3.7	14.636	9.104	15	5.949	cc	11
1201	3.8	14.634	9.106	15	5.946	cc	11
1202	3.9	14.632	9.108	15	5.943	cc	11
1203	4	14.63	9.11	15	5.94	cc	11
1204	4.1	14.628	9.101	15	5.931	cc	11
1205	4.2	14.626	9.092	15	5.922	cc	11
1206	4.3	14.624	9.083	15	5.913	cc	11
1207	4.4	14.622	9.074	15	5.904	cc	11
1208	4.5	14.62	9.065	15	5.895	cc	11
1209	4.6	14.618	9.056	15	5.886	cc	11
1210	4.7	14.616	9.047	15	5.877	cc	11
1211	4.8	14.614	9.038	15	5.868	cc	11
1212	4.9	14.612	9.029	15	5.859	cc	11
1213	5	14.61	9.02	15	5.85	cc	11
1214	5.1	14.58	8.744	15	5.81	cc	11
1215	5.2	14.55	8.468	15	5.77	cc	11
1216	5.3	14.52	8.192	15	5.73	cc	11
1217	5.4	14.49	7.916	15	5.69	cc	11
1218	5.5	14.46	7.64	15	5.65	cc	11
1219	5.6	14.068	6.358	15.4	5.534	cc	11
1220	5.7	13.676	5.076	15.8	5.418	cc	11
1221	5.8	13.284	3.794	16.2	5.302	cc	11
1222	5.9	12.892	2.512	16.6	5.186	cc	11
1223	6	12.5	1.23	17	5.07	cc	11
1224	6.1	12.116	1.064	16.8	5.036	cc	11
1225	6.2	11.732	0.898	16.6	5.002	cc	11
1226	6.3	11.348	0.732	16.4	4.968	cc	11
1227	6.4	10.964	0.565999999999999	16.2	4.934	cc	11
1228	6.5	10.58	0.4	16	4.9	cc	11
1229	6.6	10.23	0.354	16	4.862	cc	11
1230	6.7	9.88	0.308	16	4.824	cc	11
1231	6.8	9.53	0.262	16	4.786	cc	11
1232	6.9	9.18	0.216	16	4.748	cc	11
1233	7	8.83	0.17	16	4.71	cc	11
1234	7.1	8.638	0.158	16.2	4.674	cc	11
1235	7.2	8.446	0.146	16.4	4.638	cc	11
1236	7.3	8.254	0.134	16.6	4.602	cc	11
1237	7.4	8.062	0.122	16.8	4.566	cc	11
1238	7.5	7.87	0.11	17	4.53	cc	11
1239	7.6	7.734	0.102	17.2	4.47	cc	11
1240	7.7	7.598	0.094	17.4	4.41	cc	11
1241	7.8	7.462	0.086	17.6	4.35	cc	11
1242	7.9	7.326	0.078	17.8	4.29	cc	11
1243	8	7.19	0.07	18	4.23	cc	11
1244	8.1	7.084	0.064	18	4.19	cc	11
1245	8.2	6.978	0.058	18	4.15	cc	11
1246	8.3	6.872	0.052	18	4.11	cc	11
1247	8.4	6.766	0.046	18	4.07	cc	11
1248	8.5	6.66	0.04	18	4.03	cc	11
1249	8.6	6.564	0.036	18.6	4.008	cc	11
1250	8.7	6.468	0.032	19.2	3.986	cc	11
1251	8.8	6.372	0.028	19.8	3.964	cc	11
1252	8.9	6.276	0.024	20.4	3.942	cc	11
1253	9	6.18	0.02	21	3.92	cc	11
1254	9.1	6.116	0.018	22.2	3.918	cc	11
1255	9.2	6.052	0.016	23.4	3.916	cc	11
1256	9.3	5.988	0.014	24.6	3.914	cc	11
1257	9.4	5.924	0.012	25.8	3.912	cc	11
1258	9.5	5.86	0.01	27	3.91	cc	11
1259	9.6	5.83	0.00800000000000001	27.6	3.59	cc	11
1260	9.7	5.8	0.00600000000000001	28.2	3.27	cc	11
1261	9.8	5.77	0.00399999999999999	28.8	2.95	cc	11
1262	9.9	5.74	0.00199999999999999	29.4	2.63	cc	11
1263	10	5.71	0	30	2.31	cc	11
1264	10.1	5.71	0	30	2.31	cc	11
1265	10.2	5.71	0	30	2.31	cc	11
1266	10.3	5.71	0	30	2.31	cc	11
1267	10.4	5.71	0	30	2.31	cc	11
1268	10.5	5.71	0	30	2.31	cc	11
1269	10.6	5.71	0	30	2.31	cc	11
1270	10.7	5.71	0	30	2.31	cc	11
1271	10.8	5.71	0	30	2.31	cc	11
1272	10.9	5.71	0	30	2.31	cc	11
1273	11	5.71	0	30	2.31	cc	11
1274	11.1	5.71	0	30	2.31	cc	11
1275	11.2	5.71	0	30	2.31	cc	11
1276	11.3	5.71	0	30	2.31	cc	11
1277	11.4	5.71	0	30	2.31	cc	11
1278	11.5	5.71	0	30	2.31	cc	11
1279	0	5.61	10.59	13	7.36	cc	12
1280	0.1	5.61	10.59	13	7.36	cc	12
1281	0.2	5.61	10.59	13	7.36	cc	12
1282	0.3	5.61	10.59	13	7.36	cc	12
1283	0.4	5.61	10.59	13	7.36	cc	12
1284	0.5	5.60863557858377	10.5859067357513	13	7.22628670120898	cc	12
1285	0.6	5.60690846286701	10.580725388601	13	7.05702936096719	cc	12
1286	0.7	5.60518134715026	10.5755440414508	13	6.88777202072539	cc	12
1287	0.8	5.60345423143351	10.5703626943005	13	6.71851468048359	cc	12
1288	0.9	5.60172711571675	10.5651813471503	13	6.5492573402418	cc	12
1289	1	5.6	10.56	13	6.38	cc	12
1290	1.1	5.6	10.5628517110266	12.9049429657795	6.33437262357414	cc	12
1291	1.2	5.6	10.5657034220532	12.8098859315589	6.28874524714829	cc	12
1292	1.3	5.6	10.5685551330798	12.7148288973384	6.24311787072243	cc	12
1293	1.4	5.6	10.5714068441065	12.6197718631179	6.19749049429658	cc	12
1294	1.5	5.6	10.5742585551331	12.5247148288973	6.15186311787072	cc	12
1295	1.6	5.6	10.5771102661597	12.4296577946768	6.10623574144487	cc	12
1296	1.7	5.6	10.5799619771863	12.3346007604563	6.06060836501901	cc	12
1297	1.8	5.6	10.5828136882129	12.2395437262357	6.01498098859316	cc	12
1298	1.9	5.6	10.5856653992395	12.1444866920152	5.9693536121673	cc	12
1299	2	5.6	10.5885171102662	12.0494296577947	5.92372623574145	cc	12
1300	2.1	5.6	10.5870791075051	12	5.88150101419878	cc	12
1301	2.2	5.6	10.5809939148073	12	5.84296146044625	cc	12
1302	2.3	5.6	10.5749087221095	12	5.80442190669371	cc	12
1303	2.4	5.6	10.5688235294118	12	5.76588235294118	cc	12
1304	2.5	5.6	10.562738336714	12	5.72734279918864	cc	12
1305	2.6	5.6	10.5566531440162	12	5.68880324543611	cc	12
1306	2.7	5.6	10.5505679513185	12	5.65026369168357	cc	12
1307	2.8	5.6	10.5444827586207	12	5.61172413793103	cc	12
1308	2.9	5.6	10.5383975659229	12	5.5731845841785	cc	12
1309	3	5.6	10.5323123732252	12	5.53464503042596	cc	12
1310	3.1	5.59929705215419	10.53	12	5.50031746031746	cc	12
1311	3.2	5.59816326530612	10.53	12	5.46857142857143	cc	12
1312	3.3	5.59702947845805	10.53	12	5.4368253968254	cc	12
1313	3.4	5.59589569160998	10.53	12	5.40507936507936	cc	12
1314	3.5	5.5947619047619	10.53	12	5.37333333333333	cc	12
1315	3.6	5.59362811791383	10.53	12	5.3415873015873	cc	12
1316	3.7	5.59249433106576	10.53	12	5.30984126984127	cc	12
1317	3.8	5.59136054421769	10.53	12	5.27809523809524	cc	12
1318	3.9	5.59022675736961	10.53	12	5.24634920634921	cc	12
1319	4	5.58929824561404	10.529298245614	12	5.22947368421053	cc	12
1320	4.1	5.58842105263158	10.5284210526316	12	5.21631578947368	cc	12
1321	4.2	5.58754385964912	10.5275438596491	12	5.20315789473684	cc	12
1322	4.3	5.58666666666667	10.5266666666667	12	5.19	cc	12
1323	4.4	5.58578947368421	10.5257894736842	12	5.17684210526316	cc	12
1324	4.5	5.58491228070175	10.5249122807018	12	5.16368421052632	cc	12
1325	4.6	5.5840350877193	10.5240350877193	12	5.15052631578947	cc	12
1326	4.7	5.58315789473684	10.5231578947368	12	5.13736842105263	cc	12
1327	4.8	5.58228070175439	10.5222807017544	12	5.12421052631579	cc	12
1328	4.9	5.58140350877193	10.5214035087719	12	5.11105263157895	cc	12
1329	5	5.58052631578947	10.5205263157895	12	5.0978947368421	cc	12
1330	5.1	5.57959595959596	10.52	12	5.08434343434343	cc	12
1331	5.2	5.57858585858586	10.52	12	5.07020202020202	cc	12
1332	5.3	5.57757575757576	10.52	12	5.05606060606061	cc	12
1333	5.4	5.57656565656566	10.52	12	5.04191919191919	cc	12
1334	5.5	5.57555555555556	10.52	12	5.02777777777778	cc	12
1335	5.6	5.57454545454546	10.52	12	5.01363636363636	cc	12
1336	5.7	5.57353535353535	10.52	12	4.99949494949495	cc	12
1337	5.8	5.57252525252525	10.52	12	4.98535353535354	cc	12
1338	5.9	5.57151515151515	10.52	12	4.97121212121212	cc	12
1339	6	5.57050505050505	10.52	12	4.95707070707071	cc	12
1340	6.1	5.56948979591837	10.5194897959184	12	4.9484693877551	cc	12
1341	6.2	5.5684693877551	10.5184693877551	12	4.94540816326531	cc	12
1342	6.3	5.56744897959184	10.5174489795918	12	4.94234693877551	cc	12
1343	6.4	5.56642857142857	10.5164285714286	12	4.93928571428571	cc	12
1344	6.5	5.56540816326531	10.5154081632653	12	4.93622448979592	cc	12
1345	6.6	5.56438775510204	10.514387755102	12	4.93316326530612	cc	12
1346	6.7	5.56336734693877	10.5133673469388	12	4.93010204081633	cc	12
1347	6.8	5.56234693877551	10.5123469387755	12	4.92704081632653	cc	12
1348	6.9	5.56132653061225	10.5113265306122	12	4.92397959183673	cc	12
1349	7	5.56030612244898	10.510306122449	12	4.92091836734694	cc	12
1350	7.1	5.56	10.5093	12	4.92	cc	12
1351	7.2	5.56	10.5083	12	4.92	cc	12
1352	7.3	5.56	10.5073	12	4.92	cc	12
1353	7.4	5.56	10.5063	12	4.92	cc	12
1354	7.5	5.56	10.5053	12	4.92	cc	12
1355	7.6	5.56	10.5043	12	4.92	cc	12
1356	7.7	5.56	10.5033	12	4.92	cc	12
1357	7.8	5.56	10.5023	12	4.92	cc	12
1358	7.9	5.56	10.5013	12	4.92	cc	12
1359	8	5.56	10.5003	12	4.92	cc	12
1360	8.1	5.56	10.4979	12	4.9221	cc	12
1361	8.2	5.56	10.4949	12	4.9251	cc	12
1362	8.3	5.56	10.4919	12	4.9281	cc	12
1363	8.4	5.56	10.4889	12	4.9311	cc	12
1364	8.5	5.56	10.4859	12	4.9341	cc	12
1365	8.6	5.56	10.4829	12	4.9371	cc	12
1366	8.7	5.56	10.4799	12	4.9401	cc	12
1367	8.8	5.56	10.4769	12	4.9431	cc	12
1368	8.9	5.56	10.4739	12	4.9461	cc	12
1369	9	5.56	10.4709	12	4.9491	cc	12
1370	9.1	5.56	10.47	12	4.94919540229885	cc	12
1371	9.2	5.56	10.47	12	4.94804597701149	cc	12
1372	9.3	5.56	10.47	12	4.94689655172414	cc	12
1373	9.4	5.56	10.47	12	4.94574712643678	cc	12
1374	9.5	5.56	10.47	12	4.94459770114943	cc	12
1375	9.6	5.56	10.47	12	4.94344827586207	cc	12
1376	9.7	5.56	10.47	12	4.94229885057471	cc	12
1377	9.8	5.56	10.47	12	4.94114942528736	cc	12
1378	9.9	5.56	10.47	12	4.94	cc	12
1379	10	5.56	10.47	12	4.94	cc	12
1380	10.1	5.56	10.47	12	4.94	cc	12
1381	10.2	5.56	10.47	12	4.94	cc	12
1382	10.3	5.56	10.47	12	4.94	cc	12
1383	10.4	5.56	10.47	12	4.94	cc	12
1384	10.5	5.56	10.47	12	4.94	cc	12
1385	10.6	5.56	10.47	12	4.94	cc	12
1386	10.7	5.56	10.47	12	4.94	cc	12
1387	10.8	5.56	10.47	12	4.94	cc	12
1388	10.9	5.56	10.47	12	4.94	cc	12
1389	11	5.56	10.47	12	4.94	cc	12
1390	11.1	5.56	10.47	12	4.94	cc	12
1391	11.2	5.56	10.47	12	4.94	cc	12
1392	11.3	5.56	10.47	12	4.94	cc	12
1393	11.4	5.56	10.47	12	4.94	cc	12
1394	11.5	5.56	10.47	12	4.94	cc	12
1395	NA	NA	NA	NA	NA	NA	NA
1396	0	1.2	8.1	32	6.3	cw	1
1397	0.1	1.2	8.1	32	6.3	cw	1
1398	0.2	1.2	8.1	32	6.3	cw	1
1399	0.3	1.2	8.1	32	6.3	cw	1
1400	0.4	1.375	7.78333333333333	32.0875912408759	6.275	cw	1
1401	0.5	1.55	7.46666666666667	32.1751824817518	6.25	cw	1
1402	0.6	1.725	7.15	32.2627737226277	6.225	cw	1
1403	0.7	1.9	6.83333333333333	32.3503649635037	6.2	cw	1
1404	0.8	2.075	6.51666666666667	32.4379562043796	6.175	cw	1
1405	0.9	2.25	6.2	32.5255474452555	6.15	cw	1
1406	1	2.425	5.88333333333333	32.6131386861314	6.125	cw	1
1407	1.1	2.6	5.56666666666667	32.7007299270073	6.1	cw	1
1408	1.2	2.775	5.25	32.7883211678832	6.075	cw	1
1409	1.3	2.95	4.93333333333333	32.8759124087591	6.05	cw	1
1410	1.4	3.125	4.61666666666667	32.963503649635	6.025	cw	1
1411	1.5	3.3	4.3	33.0510948905109	6	cw	1
1412	1.6	3.34133333333333	4.27733333333333	33.1386861313869	6	cw	1
1413	1.7	3.38266666666667	4.25466666666667	33.2262773722628	6	cw	1
1414	1.8	3.424	4.232	33.3138686131387	6	cw	1
1415	1.9	3.46533333333333	4.20933333333333	33.4014598540146	6	cw	1
1416	2	3.50666666666667	4.18666666666667	33.4890510948905	6	cw	1
1417	2.1	3.548	4.164	33.5766423357664	6	cw	1
1418	2.2	3.58933333333333	4.14133333333333	33.6642335766423	6	cw	1
1419	2.3	3.63066666666667	4.11866666666667	33.7518248175182	6	cw	1
1420	2.4	3.672	4.096	33.8394160583942	6	cw	1
1421	2.5	3.71333333333333	4.07333333333333	33.9270072992701	6	cw	1
1422	2.6	3.75466666666667	4.05066666666667	34.014598540146	6	cw	1
1423	2.7	3.796	4.028	34.1021897810219	6	cw	1
1424	2.8	3.83733333333333	4.00533333333333	34.1897810218978	6	cw	1
1425	2.9	3.87866666666667	3.98266666666667	34.2773722627737	6	cw	1
1426	3	3.92	3.96	34.3649635036496	6	cw	1
1427	3.1	3.93020408163265	3.87768707482993	34.4525547445255	6	cw	1
1428	3.2	3.94040816326531	3.79537414965986	34.5401459854015	6	cw	1
1429	3.3	3.95061224489796	3.7130612244898	34.6277372262774	6	cw	1
1430	3.4	3.96081632653061	3.63074829931973	34.7153284671533	6	cw	1
1431	3.5	3.97102040816327	3.54843537414966	34.8029197080292	6	cw	1
1432	3.6	3.98122448979592	3.46612244897959	34.8905109489051	6	cw	1
1433	3.7	3.99142857142857	3.38380952380952	34.978102189781	6	cw	1
1434	3.8	4.00163265306122	3.30149659863946	35.0656934306569	6	cw	1
1435	3.9	4.01183673469388	3.21918367346939	35.1532846715328	6	cw	1
1436	4	4.02204081632653	3.13687074829932	35.2408759124088	6	cw	1
1437	4.1	4.03224489795918	3.05455782312925	35.3284671532847	6	cw	1
1438	4.2	4.04244897959184	2.97224489795918	35.4160583941606	6	cw	1
1439	4.3	4.05265306122449	2.88993197278912	35.5036496350365	6	cw	1
1440	4.4	4.06285714285714	2.80761904761905	35.5912408759124	6	cw	1
1441	4.5	4.07333333333333	2.71607843137255	35.6788321167883	6	cw	1
1442	4.6	4.08444444444444	2.60300653594771	35.7664233576642	6	cw	1
1443	4.7	4.09555555555556	2.48993464052288	35.8540145985401	6	cw	1
1444	4.8	4.10666666666667	2.37686274509804	35.9416058394161	6	cw	1
1445	4.9	4.11777777777778	2.2637908496732	36.029197080292	6	cw	1
1446	5	4.12888888888889	2.15071895424837	36.1167883211679	6	cw	1
1447	5.1	4.14	2.03764705882353	36.2043795620438	6	cw	1
1448	5.2	4.15111111111111	1.92457516339869	36.2919708029197	6	cw	1
1449	5.3	4.16222222222222	1.81150326797386	36.3795620437956	6	cw	1
1450	5.4	4.17333333333333	1.69843137254902	36.4671532846715	6	cw	1
1451	5.5	4.18444444444444	1.58535947712418	36.5547445255474	6	cw	1
1452	5.6	4.19555555555556	1.47228758169935	36.6423357664234	6	cw	1
1453	5.7	4.20666666666667	1.35921568627451	36.7299270072993	6	cw	1
1454	5.8	4.21777777777778	1.24614379084967	36.8175182481752	6	cw	1
1455	5.9	4.22888888888889	1.13307189542484	36.9051094890511	6	cw	1
1456	6	4.24	1.02	36.992700729927	6	cw	1
1457	6.1	4.27217391304348	0.942608695652174	37.0802919708029	6.02608695652174	cw	1
1458	6.2	4.30434782608696	0.865217391304348	37.1678832116788	6.05217391304348	cw	1
1459	6.3	4.33652173913044	0.787826086956522	37.2554744525547	6.07826086956522	cw	1
1460	6.4	4.36869565217391	0.710434782608695	37.3430656934307	6.10434782608696	cw	1
1461	6.5	4.40086956521739	0.63304347826087	37.4306569343066	6.1304347826087	cw	1
1462	6.6	4.43304347826087	0.555652173913044	37.5182481751825	6.15652173913043	cw	1
1463	6.7	4.46521739130435	0.478260869565218	37.6058394160584	6.18260869565217	cw	1
1464	6.8	4.49739130434783	0.400869565217392	37.6934306569343	6.20869565217391	cw	1
1465	6.9	4.5295652173913	0.323478260869565	37.7810218978102	6.23478260869565	cw	1
1466	7	4.56173913043478	0.246086956521739	37.8686131386861	6.26086956521739	cw	1
1467	7.1	4.59391304347826	0.168695652173914	37.956204379562	6.28695652173913	cw	1
1468	7.2	4.61	0.13	38	6.3	cw	1
1469	7.3	4.61	0.13	38	6.3	cw	1
1470	7.4	4.61	0.13	38	6.3	cw	1
1471	7.5	4.61	0.13	38	6.3	cw	1
1472	7.6	4.61	0.13	38	6.3	cw	1
1473	7.7	4.61	0.13	38	6.3	cw	1
1474	7.8	4.61	0.13	38	6.3	cw	1
1475	7.9	4.61	0.13	38	6.3	cw	1
1476	8	4.61	0.13	38	6.3	cw	1
1477	8.1	4.61	0.13	38	6.3	cw	1
1478	8.2	4.61	0.13	38	6.3	cw	1
1479	8.3	4.61	0.13	38	6.3	cw	1
1480	8.4	4.61	0.13	38	6.3	cw	1
1481	8.5	4.61	0.13	38	6.3	cw	1
1482	8.6	4.61	0.13	38	6.3	cw	1
1483	8.7	4.61	0.13	38	6.3	cw	1
1484	8.8	4.61	0.13	38	6.3	cw	1
1485	8.9	4.61	0.13	38	6.3	cw	1
1486	9	4.61	0.13	38	6.3	cw	1
1487	9.1	4.61	0.13	38	6.3	cw	1
1488	9.2	4.61	0.13	38	6.3	cw	1
1489	9.3	4.61	0.13	38	6.3	cw	1
1490	9.4	4.61	0.13	38	6.3	cw	1
1491	9.5	4.61	0.13	38	6.3	cw	1
1492	9.6	4.61	0.13	38	6.3	cw	1
1493	9.7	4.61	0.13	38	6.3	cw	1
1494	9.8	4.61	0.13	38	6.3	cw	1
1495	9.9	4.61	0.13	38	6.3	cw	1
1496	10	4.61	0.13	38	6.3	cw	1
1497	10.1	4.61	0.13	38	6.3	cw	1
1498	10.2	4.61	0.13	38	6.3	cw	1
1499	10.3	4.61	0.13	38	6.3	cw	1
1500	10.4	4.61	0.13	38	6.3	cw	1
1501	10.5	4.61	0.13	38	6.3	cw	1
1502	10.6	4.61	0.13	38	6.3	cw	1
1503	10.7	4.61	0.13	38	6.3	cw	1
1504	10.8	4.61	0.13	38	6.3	cw	1
1505	10.9	4.61	0.13	38	6.3	cw	1
1506	11	4.61	0.13	38	6.3	cw	1
1507	11.1	4.61	0.13	38	6.3	cw	1
1508	11.2	4.61	0.13	38	6.3	cw	1
1509	11.3	4.61	0.13	38	6.3	cw	1
1510	11.4	4.61	0.13	38	6.3	cw	1
1511	11.5	4.61	0.13	38	6.3	cw	1
1512	0	0.29	12.54	11	6.50136239782016	cw	2
1513	0.1	0.29	12.54	11	6.50136239782016	cw	2
1514	0.2	0.29	12.54	11	6.50136239782016	cw	2
1515	0.3	0.29	12.54	11	6.50136239782016	cw	2
1516	0.4	0.29	12.54	11	6.50136239782016	cw	2
1517	0.5	0.29	12.54	11	6.50136239782016	cw	2
1518	0.6	0.450049261083744	11.7090496922613	11.6551724137931	6.48070495698044	cw	2
1519	0.7	0.618522167487685	10.8343651577995	12.3448275862069	6.45896028241232	cw	2
1520	0.8	0.786995073891626	9.95968062333777	13.0344827586207	6.43721560784419	cw	2
1521	0.9	0.955467980295566	9.084996088876	13.7241379310345	6.41547093327606	cw	2
1522	1	1.12394088669951	8.21031155441423	14.4137931034483	6.39372625870794	cw	2
1523	1.1	1.29241379310345	7.33562701995245	15.1034482758621	6.37198158413981	cw	2
1524	1.2	1.46088669950739	6.46094248549069	15.7931034482759	6.35023690957168	cw	2
1525	1.3	1.62935960591133	5.58625795102891	16.4827586206897	6.32849223500356	cw	2
1526	1.4	1.79783251231527	4.71157341656714	17.1724137931034	6.30674756043543	cw	2
1527	1.5	1.96630541871921	3.83688888210537	17.8620689655172	6.2850028858673	cw	2
1528	1.6	2.10026109660574	3.55391258623165	18.1044386422977	6.2810808118895	cw	2
1529	1.7	2.22558746736292	3.41886335000496	18.2349869451697	6.28161438805928	cw	2
1530	1.8	2.3509138381201	3.28381411377826	18.3655352480418	6.28214796422905	cw	2
1531	1.9	2.47624020887728	3.14876487755156	18.4960835509138	6.28268154039883	cw	2
1532	2	2.60156657963446	3.01371564132486	18.6266318537859	6.28321511656861	cw	2
1533	2.1	2.72689295039164	2.87866640509816	18.757180156658	6.28374869273838	cw	2
1534	2.2	2.85221932114883	2.74361716887146	18.88772845953	6.28428226890816	cw	2
1535	2.3	2.97754569190601	2.60856793264476	19.0182767624021	6.28481584507794	cw	2
1536	2.4	3.10287206266319	2.47351869641806	19.1488250652742	6.28534942124771	cw	2
1537	2.5	3.22819843342037	2.33846946019136	19.2793733681462	6.28588299741749	cw	2
1538	2.6	3.35352480417755	2.20342022396466	19.4099216710183	6.28641657358727	cw	2
1539	2.7	3.47885117493473	2.06837098773797	19.5404699738903	6.28695014975704	cw	2
1540	2.8	3.60417754569191	1.93332175151127	19.6710182767624	6.28748372592682	cw	2
1541	2.9	3.72950391644909	1.79827251528457	19.8015665796345	6.2880173020966	cw	2
1542	3	3.85483028720627	1.66322327905787	19.9321148825065	6.28855087826638	cw	2
1543	3.1	3.92720819112628	1.54812375516506	20	6.29204229478011	cw	2
1544	3.2	3.9422252559727	1.45463641963396	20	6.29873803833313	cw	2
1545	3.3	3.95724232081911	1.36114908410286	20	6.30543378188615	cw	2
1546	3.4	3.97225938566553	1.26766174857176	20	6.31212952543917	cw	2
1547	3.5	3.98727645051195	1.17417441304066	20	6.3188252689922	cw	2
1548	3.6	4.00229351535836	1.08068707750956	20	6.32552101254522	cw	2
1549	3.7	4.01731058020478	0.987199741978465	20	6.33221675609824	cw	2
1550	3.8	4.03232764505119	0.893712406447367	20	6.33891249965126	cw	2
1551	3.9	4.04734470989761	0.800225070916268	20	6.34560824320428	cw	2
1552	4	4.06236177474403	0.706737735385169	20	6.35230398675731	cw	2
1553	4.1	4.07737883959044	0.613250399854071	20	6.35899973031033	cw	2
1554	4.2	4.09239590443686	0.519763064322971	20	6.36569547386335	cw	2
1555	4.3	4.10741296928328	0.426275728791873	20	6.37239121741637	cw	2
1556	4.4	4.12243003412969	0.332788393260774	20	6.37908696096939	cw	2
1557	4.5	4.13744709897611	0.239301057729675	20	6.38578270452242	cw	2
1558	4.6	4.13166666666667	0.234740511231604	20.1111111111111	6.39191643960036	cw	2
1559	4.7	4.1216265060241	0.248393885378851	20.2449799196787	6.39793506450872	cw	2
1560	4.8	4.11158634538153	0.262047259526098	20.3788487282463	6.40395368941707	cw	2
1561	4.9	4.10154618473896	0.275700633673346	20.5127175368139	6.40997231432542	cw	2
1562	5	4.09150602409639	0.289354007820593	20.6465863453815	6.41599093923377	cw	2
1563	5.1	4.08146586345381	0.303007381967841	20.7804551539491	6.42200956414213	cw	2
1564	5.2	4.07142570281125	0.316660756115088	20.9143239625167	6.42802818905048	cw	2
1565	5.3	4.06138554216867	0.330314130262335	21.0481927710843	6.43404681395883	cw	2
1566	5.4	4.0513453815261	0.343967504409583	21.1820615796519	6.44006543886718	cw	2
1567	5.5	4.04130522088353	0.35762087855683	21.3159303882195	6.44608406377554	cw	2
1568	5.6	4.03126506024096	0.371274252704078	21.4497991967871	6.45210268868389	cw	2
1569	5.7	4.02122489959839	0.384927626851325	21.5836680053548	6.45812131359224	cw	2
1570	5.8	4.01118473895582	0.398581000998572	21.7175368139224	6.4641399385006	cw	2
1571	5.9	4.00114457831325	0.41223437514582	21.85140562249	6.47015856340895	cw	2
1572	6	3.99110441767068	0.425887749293067	21.9852744310576	6.4761771883173	cw	2
1573	6.1	4.01687919463087	0.401860978690886	22.5375838926174	6.48367499954282	cw	2
1574	6.2	4.04708053691275	0.37317711154664	23.141610738255	6.49135563154911	cw	2
1575	6.3	4.07728187919463	0.344493244402394	23.7456375838926	6.4990362635554	cw	2
1576	6.4	4.10748322147651	0.315809377258148	24.3496644295302	6.50671689556169	cw	2
1577	6.5	4.13768456375839	0.287125510113902	24.9536912751678	6.51439752756798	cw	2
1578	6.6	4.16788590604027	0.258441642969656	25.5577181208054	6.52207815957427	cw	2
1579	6.7	4.19808724832215	0.22975777582541	26.161744966443	6.52975879158056	cw	2
1580	6.8	4.22828859060403	0.201073908681164	26.7657718120805	6.53743942358686	cw	2
1581	6.9	4.25848993288591	0.172390041536918	27.3697986577181	6.54512005559315	cw	2
1582	7	4.28869127516779	0.143706174392672	27.9738255033557	6.55280068759944	cw	2
1583	7.1	4.31889261744966	0.115022307248426	28.5778523489933	6.56048131960573	cw	2
1584	7.2	4.34909395973154	0.0863384401041803	29.1818791946309	6.56816195161202	cw	2
1585	7.3	4.37929530201342	0.0576545729599345	29.7859060402685	6.57584258361831	cw	2
1586	7.4	4.4094966442953	0.0289707058156884	30.389932885906	6.5835232156246	cw	2
1587	7.5	4.43969798657718	0.000286838671442524	30.9939597315436	6.59120384763089	cw	2
1588	7.6	4.49477459016393	0	35.9702868852459	6.61200976012865	cw	2
1589	7.7	4.55010245901639	0	40.9907786885246	6.63294825121722	cw	2
1590	7.8	4.60543032786885	0	46.0112704918033	6.6538867423058	cw	2
1591	7.9	4.66075819672131	0	51.031762295082	6.67482523339438	cw	2
1592	8	4.71608606557377	0	56.0522540983606	6.69576372448296	cw	2
1593	8.1	4.77141393442623	0	61.0727459016393	6.71670221557154	cw	2
1594	8.2	4.82674180327869	0	66.093237704918	6.73764070666011	cw	2
1595	8.3	4.88206967213115	0	71.1137295081967	6.75857919774869	cw	2
1596	8.4	4.93739754098361	0	76.1342213114754	6.77951768883727	cw	2
1597	8.5	4.98	0	80	6.79564032697548	cw	2
1598	8.6	4.98	0	80	6.79564032697548	cw	2
1599	8.7	4.98	0	80	6.79564032697548	cw	2
1600	8.8	4.98	0	80	6.79564032697548	cw	2
1601	8.9	4.98	0	80	6.79564032697548	cw	2
1602	9	4.98	0	80	6.79564032697548	cw	2
1603	9.1	4.98	0	80	6.79564032697548	cw	2
1604	9.2	4.98	0	80	6.79564032697548	cw	2
1605	9.3	4.98	0	80	6.79564032697548	cw	2
1606	9.4	4.98	0	80	6.79564032697548	cw	2
1607	9.5	4.98	0	80	6.79564032697548	cw	2
1608	9.6	4.98	0	80	6.79564032697548	cw	2
1609	9.7	4.98	0	80	6.79564032697548	cw	2
1610	9.8	4.98	0	80	6.79564032697548	cw	2
1611	9.9	4.98	0	80	6.79564032697548	cw	2
1612	10	4.98	0	80	6.79564032697548	cw	2
1613	10.1	4.98	0	80	6.79564032697548	cw	2
1614	10.2	4.98	0	80	6.79564032697548	cw	2
1615	10.3	4.98	0	80	6.79564032697548	cw	2
1616	10.4	4.98	0	80	6.79564032697548	cw	2
1617	10.5	4.98	0	80	6.79564032697548	cw	2
1618	10.6	4.98	0	80	6.79564032697548	cw	2
1619	10.7	4.98	0	80	6.79564032697548	cw	2
1620	10.8	4.98	0	80	6.79564032697548	cw	2
1621	10.9	4.98	0	80	6.79564032697548	cw	2
1622	11	4.98	0	80	6.79564032697548	cw	2
1623	11.1	4.98	0	80	6.79564032697548	cw	2
1624	11.2	4.98	0	80	6.79564032697548	cw	2
1625	11.3	4.98	0	80	6.79564032697548	cw	2
1626	11.4	4.98	0	80	6.79564032697548	cw	2
1627	11.5	4.98	0	80	6.79564032697548	cw	2
1628	0	10.9	10.6	17	5.93	cw	3
1629	0.1	10.6496028513238	10.6266089613035	16.8635437881874	5.91567209775967	cw	3
1630	0.2	10.2758757637475	10.6663238289206	16.6598778004073	5.89428716904277	cw	3
1631	0.3	9.90214867617108	10.7060386965377	16.4562118126273	5.87290224032587	cw	3
1632	0.4	9.52842158859471	10.7457535641548	16.2525458248472	5.85151731160896	cw	3
1633	0.5	9.15469450101833	10.7854684317719	16.0488798370672	5.83013238289206	cw	3
1634	0.6	8.78096741344196	10.825183299389	15.8452138492872	5.80874745417515	cw	3
1635	0.7	8.40724032586558	10.8648981670061	15.6415478615071	5.78736252545825	cw	3
1636	0.8	8.03351323828921	10.9046130346232	15.4378818737271	5.76597759674134	cw	3
1637	0.9	7.65978615071283	10.9443279022403	15.234215885947	5.74459266802444	cw	3
1638	1	7.28605906313646	10.9840427698574	15.030549898167	5.72320773930754	cw	3
1639	1.1	7.09556974459725	10.9674557956778	15	5.68910609037328	cw	3
1640	1.2	6.93741650294695	10.9409332023576	15	5.65276031434185	cw	3
1641	1.3	6.77926326129666	10.9144106090373	15	5.61641453831041	cw	3
1642	1.4	6.62111001964637	10.8878880157171	15	5.58006876227898	cw	3
1643	1.5	6.46295677799607	10.8613654223969	15	5.54372298624754	cw	3
1644	1.6	6.30480353634578	10.8348428290766	15	5.50737721021611	cw	3
1645	1.7	6.14665029469548	10.8083202357564	15	5.47103143418468	cw	3
1646	1.8	5.98849705304519	10.7817976424361	15	5.43468565815324	cw	3
1647	1.9	5.83034381139489	10.7552750491159	15	5.39833988212181	cw	3
1648	2	5.6721905697446	10.7287524557957	15	5.36199410609037	cw	3
1649	2.1	5.57409136047666	10.5150744786495	15.3326713008937	5.36330685203575	cw	3
1650	2.2	5.50557100297915	10.2092154915591	15.8291956305859	5.38316782522344	cw	3
1651	2.3	5.43705064548163	9.90335650446872	16.3257199602781	5.40302879841112	cw	3
1652	2.4	5.36853028798411	9.59749751737835	16.8222442899702	5.42288977159881	cw	3
1653	2.5	5.30000993048659	9.29163853028798	17.3187686196624	5.44275074478649	cw	3
1654	2.6	5.23148957298908	8.98577954319762	17.8152929493545	5.46261171797418	cw	3
1655	2.7	5.16296921549156	8.67992055610725	18.3118172790467	5.48247269116187	cw	3
1656	2.8	5.09444885799404	8.37406156901688	18.8083416087388	5.50233366434955	cw	3
1657	2.9	5.02592850049652	8.06820258192652	19.304865938431	5.52219463753724	cw	3
1658	3	4.95740814299901	7.76234359483615	19.8013902681231	5.54205561072493	cw	3
1659	3.1	4.88190380761523	7.11094188376753	20.8416833667335	5.55	cw	3
1660	3.2	4.80174348697395	6.22917835671343	22.2444889779559	5.55	cw	3
1661	3.3	4.72158316633267	5.34741482965932	23.6472945891784	5.55	cw	3
1662	3.4	4.64142284569138	4.46565130260521	25.0501002004008	5.55	cw	3
1663	3.5	4.5612625250501	3.5838877755511	26.4529058116232	5.55	cw	3
1664	3.6	4.50077844311377	2.97822355289421	27.7305389221557	5.54147704590818	cw	3
1665	3.7	4.45287425149701	2.54908183632735	28.9281437125749	5.52750499001996	cw	3
1666	3.8	4.40497005988024	2.11994011976048	30.125748502994	5.51353293413174	cw	3
1667	3.9	4.35706586826347	1.69079840319361	31.3233532934132	5.49956087824351	cw	3
1668	4	4.30916167664671	1.26165668662675	32.5209580838323	5.48558882235529	cw	3
1669	4.1	4.28123173277662	1.05617954070981	33.062630480167	5.48250521920668	cw	3
1670	4.2	4.26661795407098	0.999812108559499	33.1670146137787	5.48668058455115	cw	3
1671	4.3	4.25200417536534	0.943444676409186	33.2713987473904	5.49085594989562	cw	3
1672	4.4	4.23739039665971	0.887077244258873	33.3757828810021	5.49503131524008	cw	3
1673	4.5	4.22277661795407	0.83070981210856	33.4801670146138	5.49920668058455	cw	3
1674	4.6	4.20816283924843	0.774342379958247	33.5845511482255	5.50338204592902	cw	3
1675	4.7	4.1935490605428	0.717974947807933	33.6889352818372	5.50755741127349	cw	3
1676	4.8	4.17893528183716	0.66160751565762	33.7933194154488	5.51173277661795	cw	3
1677	4.9	4.16432150313152	0.605240083507307	33.8977035490605	5.51590814196242	cw	3
1678	5	4.15011320754717	0.549245283018868	34.0037735849057	5.51988679245283	cw	3
1679	5.1	4.15577358490566	0.511509433962264	34.1924528301887	5.51422641509434	cw	3
1680	5.2	4.16143396226415	0.47377358490566	34.3811320754717	5.50856603773585	cw	3
1681	5.3	4.16709433962264	0.436037735849057	34.5698113207547	5.50290566037736	cw	3
1682	5.4	4.17275471698113	0.398301886792453	34.7584905660377	5.49724528301887	cw	3
1683	5.5	4.17841509433962	0.360566037735849	34.9471698113208	5.49158490566038	cw	3
1684	5.6	4.18407547169811	0.322830188679245	35.1358490566038	5.48592452830189	cw	3
1685	5.7	4.1897358490566	0.285094339622641	35.3245283018868	5.4802641509434	cw	3
1686	5.8	4.19539622641509	0.247358490566038	35.5132075471698	5.47460377358491	cw	3
1687	5.9	4.20105660377359	0.209622641509434	35.7018867924528	5.46894339622641	cw	3
1688	6	4.20671698113208	0.17188679245283	35.8905660377359	5.46328301886792	cw	3
1689	6.1	4.21125498007968	0.143725099601594	36.1254980079681	5.46794820717131	cw	3
1690	6.2	4.21424302788845	0.128784860557769	36.4243027888446	5.48687250996016	cw	3
1691	6.3	4.21723107569721	0.113844621513944	36.7231075697211	5.505796812749	cw	3
1692	6.4	4.22021912350598	0.0989043824701195	37.0219123505976	5.52472111553785	cw	3
1693	6.5	4.22320717131474	0.0839641434262948	37.3207171314741	5.54364541832669	cw	3
1694	6.6	4.22619521912351	0.0690239043824702	37.6195219123506	5.56256972111554	cw	3
1695	6.7	4.22918326693227	0.0540836653386454	37.9183266932271	5.58149402390438	cw	3
1696	6.8	4.23217131474104	0.0391434262948208	38.2171314741036	5.60041832669323	cw	3
1697	6.9	4.2351593625498	0.024203187250996	38.5159362549801	5.61934262948207	cw	3
1698	7	4.23814741035857	0.00926294820717136	38.8147410358566	5.63826693227092	cw	3
1699	7.1	4.25350052246604	0	40.9059561128526	5.66032392894462	cw	3
1700	7.2	4.28902821316614	0	45.9216300940439	5.6874921630094	cw	3
1701	7.3	4.32455590386625	0	50.9373040752351	5.71466039707419	cw	3
1702	7.4	4.36008359456635	0	55.9529780564263	5.74182863113898	cw	3
1703	7.5	4.39561128526646	0	60.9686520376175	5.76899686520376	cw	3
1704	7.6	4.43113897596656	0	65.9843260188088	5.79616509926855	cw	3
1705	7.7	4.46666666666667	0	71	5.82333333333333	cw	3
1706	7.8	4.50219435736677	0	76.0156739811912	5.85050156739812	cw	3
1707	7.9	4.53772204806688	0	81.0313479623825	5.8776698014629	cw	3
1708	8	4.57324973876698	0	86.0470219435737	5.90483803552769	cw	3
1709	8.1	4.58	0	87	5.91	cw	3
1710	8.2	4.58	0	87	5.91	cw	3
1711	8.3	4.58	0	87	5.91	cw	3
1712	8.4	4.58	0	87	5.91	cw	3
1713	8.5	4.58	0	87	5.91	cw	3
1714	8.6	4.58	0	87	5.91	cw	3
1715	8.7	4.58	0	87	5.91	cw	3
1716	8.8	4.58	0	87	5.91	cw	3
1717	8.9	4.58	0	87	5.91	cw	3
1718	9	4.58	0	87	5.91	cw	3
1719	9.1	4.58	0	87	5.91	cw	3
1720	9.2	4.58	0	87	5.91	cw	3
1721	9.3	4.58	0	87	5.91	cw	3
1722	9.4	4.58	0	87	5.91	cw	3
1723	9.5	4.58	0	87	5.91	cw	3
1724	9.6	4.58	0	87	5.91	cw	3
1725	9.7	4.58	0	87	5.91	cw	3
1726	9.8	4.58	0	87	5.91	cw	3
1727	9.9	4.58	0	87	5.91	cw	3
1728	10	4.58	0	87	5.91	cw	3
1729	10.1	4.58	0	87	5.91	cw	3
1730	10.2	4.58	0	87	5.91	cw	3
1731	10.3	4.58	0	87	5.91	cw	3
1732	10.4	4.58	0	87	5.91	cw	3
1733	10.5	4.58	0	87	5.91	cw	3
1734	10.6	4.58	0	87	5.91	cw	3
1735	10.7	4.58	0	87	5.91	cw	3
1736	10.8	4.58	0	87	5.91	cw	3
1737	10.9	4.58	0	87	5.91	cw	3
1738	11	4.58	0	87	5.91	cw	3
1739	11.1	4.58	0	87	5.91	cw	3
1740	11.2	4.58	0	87	5.91	cw	3
1741	11.3	4.58	0	87	5.91	cw	3
1742	11.4	4.58	0	87	5.91	cw	3
1743	11.5	4.58	0	87	5.91	cw	3
1744	0	17.5	8.96	16	6.67	cw	4
1745	0.1	17.5	8.96	16	6.67	cw	4
1746	0.2	17.5	8.96	16	6.67	cw	4
1747	0.3	17.5	8.96	16	6.67	cw	4
1748	0.4	17.4974863387978	8.96062841530055	16	6.66434426229508	cw	4
1749	0.5	17.4920218579235	8.96199453551913	16	6.65204918032787	cw	4
1750	0.6	17.4865573770492	8.96336065573771	16	6.63975409836066	cw	4
1751	0.7	17.4810928961749	8.96472677595628	16	6.62745901639344	cw	4
1752	0.8	17.4756284153005	8.96609289617486	16	6.61516393442623	cw	4
1753	0.9	17.4701639344262	8.96745901639344	16	6.60286885245902	cw	4
1754	1	17.4646994535519	8.96882513661202	16	6.5905737704918	cw	4
1755	1.1	17.4178774617068	8.98148796498906	15.9846827133479	6.57754923413567	cw	4
1756	1.2	17.1170021881838	9.06354485776805	15.8752735229759	6.56004376367615	cw	4
1757	1.3	16.8161269146608	9.14560175054705	15.7658643326039	6.54253829321663	cw	4
1758	1.4	16.5152516411379	9.22765864332604	15.6564551422319	6.52503282275711	cw	4
1759	1.5	16.2143763676149	9.30971553610503	15.54704595186	6.50752735229759	cw	4
1760	1.6	15.9135010940919	9.39177242888403	15.437636761488	6.49002188183807	cw	4
1761	1.7	15.6126258205689	9.47382932166302	15.328227571116	6.47251641137856	cw	4
1762	1.8	15.311750547046	9.55588621444201	15.218818380744	6.45501094091904	cw	4
1763	1.9	15.010875273523	9.63794310722101	15.109409190372	6.43750547045952	cw	4
1764	2	14.71	9.72	15	6.42	cw	4
1765	2.1	14.0605747126437	9.42977011494253	15.095785440613	6.45352490421456	cw	4
1766	2.2	13.4111494252874	9.13954022988506	15.1915708812261	6.48704980842912	cw	4
1767	2.3	12.761724137931	8.84931034482759	15.2873563218391	6.52057471264368	cw	4
1768	2.4	12.1122988505747	8.55908045977012	15.3831417624521	6.55409961685824	cw	4
1769	2.5	11.4628735632184	8.26885057471264	15.4789272030651	6.5876245210728	cw	4
1770	2.6	10.8134482758621	7.97862068965517	15.5747126436782	6.62114942528736	cw	4
1771	2.7	10.1640229885057	7.6883908045977	15.6704980842912	6.65467432950192	cw	4
1772	2.8	9.51459770114943	7.39816091954023	15.7662835249042	6.68819923371647	cw	4
1773	2.9	8.8651724137931	7.10793103448276	15.8620689655172	6.72172413793103	cw	4
1774	3	8.21574712643678	6.81770114942529	15.9578544061303	6.75524904214559	cw	4
1775	3.1	7.81225941422594	6.44163179916318	16.1757322175732	6.74949790794979	cw	4
1776	3.2	7.60200836820084	5.99811715481172	16.489539748954	6.7128870292887	cw	4
1777	3.3	7.39175732217573	5.55460251046025	16.8033472803347	6.67627615062761	cw	4
1778	3.4	7.18150627615063	5.11108786610879	17.1171548117155	6.63966527196653	cw	4
1779	3.5	6.97125523012552	4.66757322175732	17.4309623430962	6.60305439330544	cw	4
1780	3.6	6.76100418410042	4.22405857740586	17.744769874477	6.56644351464435	cw	4
1781	3.7	6.55075313807531	3.78054393305439	18.0585774058577	6.52983263598326	cw	4
1782	3.8	6.34050209205021	3.33702928870293	18.3723849372385	6.49322175732218	cw	4
1783	3.9	6.1302510460251	2.89351464435147	18.6861924686192	6.45661087866109	cw	4
1784	4	5.92	2.45	19	6.42	cw	4
1785	4.1	5.834	2.234	19.1	6.417	cw	4
1786	4.2	5.748	2.018	19.2	6.414	cw	4
1787	4.3	5.662	1.802	19.3	6.411	cw	4
1788	4.4	5.576	1.586	19.4	6.408	cw	4
1789	4.5	5.49	1.37	19.5	6.405	cw	4
1790	4.6	5.404	1.154	19.6	6.402	cw	4
1791	4.7	5.318	0.938	19.7	6.399	cw	4
1792	4.8	5.232	0.722	19.8	6.396	cw	4
1793	4.9	5.146	0.505999999999999	19.9	6.393	cw	4
1794	5	5.06	0.29	20	6.39	cw	4
1795	5.1	5.01384615384615	0.251538461538462	20.1538461538462	6.37461538461538	cw	4
1796	5.2	4.96769230769231	0.213076923076923	20.3076923076923	6.35923076923077	cw	4
1797	5.3	4.92153846153846	0.174615384615385	20.4615384615385	6.34384615384615	cw	4
1798	5.4	4.87538461538461	0.136153846153846	20.6153846153846	6.32846153846154	cw	4
1799	5.5	4.82923076923077	0.0976923076923078	20.7692307692308	6.31307692307692	cw	4
1800	5.6	4.78307692307692	0.0592307692307695	20.9230769230769	6.29769230769231	cw	4
1801	5.7	4.73857142857143	0.0342857142857143	21.2857142857143	6.28857142857143	cw	4
1802	5.8	4.69571428571429	0.0228571428571429	21.8571428571429	6.28571428571429	cw	4
1803	5.9	4.65285714285714	0.0114285714285714	22.4285714285714	6.28285714285714	cw	4
1804	6	4.61	0	23	6.28	cw	4
1805	6.1	4.603	0	23.5	6.224	cw	4
1806	6.2	4.596	0	24	6.168	cw	4
1807	6.3	4.589	0	24.5	6.112	cw	4
1808	6.4	4.582	0	25	6.056	cw	4
1809	6.5	4.575	0	25.5	6	cw	4
1810	6.6	4.568	0	26	5.944	cw	4
1811	6.7	4.561	0	26.5	5.888	cw	4
1812	6.8	4.554	0	27	5.832	cw	4
1813	6.9	4.547	0	27.5	5.776	cw	4
1814	7	4.54	0	28	5.72	cw	4
1815	7.1	4.54	0	29.1	5.745	cw	4
1816	7.2	4.54	0	30.2	5.77	cw	4
1817	7.3	4.54	0	31.3	5.795	cw	4
1818	7.4	4.54	0	32.4	5.82	cw	4
1819	7.5	4.54	0	33.5	5.845	cw	4
1820	7.6	4.54	0	34.6	5.87	cw	4
1821	7.7	4.54	0	35.7	5.895	cw	4
1822	7.8	4.54	0	36.8	5.92	cw	4
1823	7.9	4.54	0	37.9	5.945	cw	4
1824	8	4.54	0	39	5.97	cw	4
1825	8.1	4.54	0	39	5.97	cw	4
1826	8.2	4.54	0	39	5.97	cw	4
1827	8.3	4.54	0	39	5.97	cw	4
1828	8.4	4.54	0	39	5.97	cw	4
1829	8.5	4.54	0	39	5.97	cw	4
1830	8.6	4.54	0	39	5.97	cw	4
1831	8.7	4.54	0	39	5.97	cw	4
1832	8.8	4.54	0	39	5.97	cw	4
1833	8.9	4.54	0	39	5.97	cw	4
1834	9	4.54	0	39	5.97	cw	4
1835	9.1	4.54	0	39	5.97	cw	4
1836	9.2	4.54	0	39	5.97	cw	4
1837	9.3	4.54	0	39	5.97	cw	4
1838	9.4	4.54	0	39	5.97	cw	4
1839	9.5	4.54	0	39	5.97	cw	4
1840	9.6	4.54	0	39	5.97	cw	4
1841	9.7	4.54	0	39	5.97	cw	4
1842	9.8	4.54	0	39	5.97	cw	4
1843	9.9	4.54	0	39	5.97	cw	4
1844	10	4.54	0	39	5.97	cw	4
1845	10.1	4.54	0	39	5.97	cw	4
1846	10.2	4.54	0	39	5.97	cw	4
1847	10.3	4.54	0	39	5.97	cw	4
1848	10.4	4.54	0	39	5.97	cw	4
1849	10.5	4.54	0	39	5.97	cw	4
1850	10.6	4.54	0	39	5.97	cw	4
1851	10.7	4.54	0	39	5.97	cw	4
1852	10.8	4.54	0	39	5.97	cw	4
1853	10.9	4.54	0	39	5.97	cw	4
1854	11	4.54	0	39	5.97	cw	4
1855	11.1	4.54	0	39	5.97	cw	4
1856	11.2	4.54	0	39	5.97	cw	4
1857	11.3	4.54	0	39	5.97	cw	4
1858	11.4	4.54	0	39	5.97	cw	4
1859	11.5	4.54	0	39	5.97	cw	4
1860	0	17.62	8.66	17	6.97	cw	5
1861	0.1	17.61	8.654	17	6.967	cw	5
1862	0.2	17.6	8.648	17	6.964	cw	5
1863	0.3	17.59	8.642	17	6.961	cw	5
1864	0.4	17.58	8.636	17	6.958	cw	5
1865	0.5	17.57	8.63	17	6.955	cw	5
1866	0.6	17.56	8.624	17	6.952	cw	5
1867	0.7	17.55	8.618	17	6.949	cw	5
1868	0.8	17.54	8.612	17	6.946	cw	5
1869	0.9	17.53	8.606	17	6.943	cw	5
1870	1	17.52	8.6	17	6.94	cw	5
1871	1.1	17.406	8.541	17.1	6.916	cw	5
1872	1.2	17.292	8.482	17.2	6.892	cw	5
1873	1.3	17.178	8.423	17.3	6.868	cw	5
1874	1.4	17.064	8.364	17.4	6.844	cw	5
1875	1.5	16.95	8.305	17.5	6.82	cw	5
1876	1.6	16.836	8.246	17.6	6.796	cw	5
1877	1.7	16.722	8.187	17.7	6.772	cw	5
1878	1.8	16.608	8.128	17.8	6.748	cw	5
1879	1.9	16.494	8.069	17.9	6.724	cw	5
1880	2	16.38	8.01	18	6.7	cw	5
1881	2.1	15.842	7.977	17.9	6.672	cw	5
1882	2.2	15.304	7.944	17.8	6.644	cw	5
1883	2.3	14.766	7.911	17.7	6.616	cw	5
1884	2.4	14.228	7.878	17.6	6.588	cw	5
1885	2.5	13.69	7.845	17.5	6.56	cw	5
1886	2.6	13.152	7.812	17.4	6.532	cw	5
1887	2.7	12.614	7.779	17.3	6.504	cw	5
1888	2.8	12.076	7.746	17.2	6.476	cw	5
1889	2.9	11.538	7.713	17.1	6.448	cw	5
1890	3	11	7.68	17	6.42	cw	5
1891	3.1	10.575	7.147	17.3	6.414	cw	5
1892	3.2	10.15	6.614	17.6	6.408	cw	5
1893	3.3	9.725	6.081	17.9	6.402	cw	5
1894	3.4	9.3	5.548	18.2	6.396	cw	5
1895	3.5	8.875	5.015	18.5	6.39	cw	5
1896	3.6	8.45	4.482	18.8	6.384	cw	5
1897	3.7	8.025	3.949	19.1	6.378	cw	5
1898	3.8	7.6	3.416	19.4	6.372	cw	5
1899	3.9	7.175	2.883	19.7	6.366	cw	5
1900	4	6.75	2.35	20	6.36	cw	5
1901	4.1	6.614	2.115	20.1	6.358	cw	5
1902	4.2	6.478	1.88	20.2	6.356	cw	5
1903	4.3	6.342	1.645	20.3	6.354	cw	5
1904	4.4	6.206	1.41	20.4	6.352	cw	5
1905	4.5	6.07	1.175	20.5	6.35	cw	5
1906	4.6	5.934	0.940000000000001	20.6	6.348	cw	5
1907	4.7	5.798	0.705	20.7	6.346	cw	5
1908	4.8	5.662	0.47	20.8	6.344	cw	5
1909	4.9	5.526	0.234999999999999	20.9	6.342	cw	5
1910	5	5.39	0	21	6.34	cw	5
1911	5.1	5.328	0	21.4	6.347	cw	5
1912	5.2	5.266	0	21.8	6.354	cw	5
1913	5.3	5.204	0	22.2	6.361	cw	5
1914	5.4	5.142	0	22.6	6.368	cw	5
1915	5.5	5.08	0	23	6.375	cw	5
1916	5.6	5.018	0	23.4	6.382	cw	5
1917	5.7	4.956	0	23.8	6.389	cw	5
1918	5.8	4.894	0	24.2	6.396	cw	5
1919	5.9	4.832	0	24.6	6.403	cw	5
1920	6	4.77	0	25	6.41	cw	5
1921	6.1	4.761	0	25.3	6.415	cw	5
1922	6.2	4.752	0	25.6	6.42	cw	5
1923	6.3	4.743	0	25.9	6.425	cw	5
1924	6.4	4.734	0	26.2	6.43	cw	5
1925	6.5	4.725	0	26.5	6.435	cw	5
1926	6.6	4.716	0	26.8	6.44	cw	5
1927	6.7	4.707	0	27.1	6.445	cw	5
1928	6.8	4.698	0	27.4	6.45	cw	5
1929	6.9	4.689	0	27.7	6.455	cw	5
1930	7	4.68	0	28	6.46	cw	5
1931	7.1	4.677	0	29.3	6.467	cw	5
1932	7.2	4.674	0	30.6	6.474	cw	5
1933	7.3	4.671	0	31.9	6.481	cw	5
1934	7.4	4.668	0	33.2	6.488	cw	5
1935	7.5	4.665	0	34.5	6.495	cw	5
1936	7.6	4.662	0	35.8	6.502	cw	5
1937	7.7	4.659	0	37.1	6.509	cw	5
1938	7.8	4.656	0	38.4	6.516	cw	5
1939	7.9	4.653	0	39.7	6.523	cw	5
1940	8	4.65	0	41	6.53	cw	5
1941	8.1	4.652	0	42	6.522	cw	5
1942	8.2	4.654	0	43	6.514	cw	5
1943	8.3	4.656	0	44	6.506	cw	5
1944	8.4	4.658	0	45	6.498	cw	5
1945	8.5	4.66	0	46	6.49	cw	5
1946	8.6	4.66	0	46	6.49	cw	5
1947	8.7	4.66	0	46	6.49	cw	5
1948	8.8	4.66	0	46	6.49	cw	5
1949	8.9	4.66	0	46	6.49	cw	5
1950	9	4.66	0	46	6.49	cw	5
1951	9.1	4.66	0	46	6.49	cw	5
1952	9.2	4.66	0	46	6.49	cw	5
1953	9.3	4.66	0	46	6.49	cw	5
1954	9.4	4.66	0	46	6.49	cw	5
1955	9.5	4.66	0	46	6.49	cw	5
1956	9.6	4.66	0	46	6.49	cw	5
1957	9.7	4.66	0	46	6.49	cw	5
1958	9.8	4.66	0	46	6.49	cw	5
1959	9.9	4.66	0	46	6.49	cw	5
1960	10	4.66	0	46	6.49	cw	5
1961	10.1	4.66	0	46	6.49	cw	5
1962	10.2	4.66	0	46	6.49	cw	5
1963	10.3	4.66	0	46	6.49	cw	5
1964	10.4	4.66	0	46	6.49	cw	5
1965	10.5	4.66	0	46	6.49	cw	5
1966	10.6	4.66	0	46	6.49	cw	5
1967	10.7	4.66	0	46	6.49	cw	5
1968	10.8	4.66	0	46	6.49	cw	5
1969	10.9	4.66	0	46	6.49	cw	5
1970	11	4.66	0	46	6.49	cw	5
1971	11.1	4.66	0	46	6.49	cw	5
1972	11.2	4.66	0	46	6.49	cw	5
1973	11.3	4.66	0	46	6.49	cw	5
1974	11.4	4.66	0	46	6.49	cw	5
1975	11.5	4.66	0	46	6.49	cw	5
1976	0	22.09	8.76	20	6.45	cw	6
1977	0.1	22.09	8.76	20	6.45	cw	6
1978	0.2	22.09	8.76	20	6.45	cw	6
1979	0.3	22.09	8.76	20	6.45	cw	6
1980	0.4	22.09	8.76	20	6.45	cw	6
1981	0.5	22.0283333333333	8.73	19.8333333333333	6.45333333333333	cw	6
1982	0.6	21.9666666666667	8.7	19.6666666666667	6.45666666666667	cw	6
1983	0.7	21.905	8.67	19.5	6.46	cw	6
1984	0.8	21.8433333333333	8.64	19.3333333333333	6.46333333333333	cw	6
1985	0.9	21.7816666666667	8.61	19.1666666666667	6.46666666666667	cw	6
1986	1	21.72	8.58	19	6.47	cw	6
1987	1.1	21.486	8.654	19	6.431	cw	6
1988	1.2	21.252	8.728	19	6.392	cw	6
1989	1.3	21.018	8.802	19	6.353	cw	6
1990	1.4	20.784	8.876	19	6.314	cw	6
1991	1.5	20.55	8.95	19	6.275	cw	6
1992	1.6	20.316	9.024	19	6.236	cw	6
1993	1.7	20.082	9.098	19	6.197	cw	6
1994	1.8	19.848	9.172	19	6.158	cw	6
1995	1.9	19.614	9.246	19	6.119	cw	6
1996	2	19.38	9.32	19	6.08	cw	6
1997	2.1	18.83	9.314	19	6.054	cw	6
1998	2.2	18.28	9.308	19	6.028	cw	6
1999	2.3	17.73	9.302	19	6.002	cw	6
[truncated: 788 more rows]
