# Supplementary material for: The chemical succession in anoxic lake waters as source of molecular diversity of organic matter
Source: Sci Rep. 2024 Feb 15;14:3831. doi: 10.1038/s41598-024-54387-0 (PMC10869704; doi:10.1038/s41598-024-54387-0)
Supplement: Supplementary file 1 — Supplementary Information 1. [file 41598_2024_54387_MOESM1_ESM.zip › 2023_scirep_lau-et-al_observations_water_chemistry.csv]

	id2	campaign	depth.x	doc	dic	ch4.umol	campaign.no	spec.slo	anox.age	stag.age	mix.age	fe.ugL	cdom
1	NA	1	0.7	4.38954696591854	1.83967165419784	0.011522921878694	1	NA	0	0	107	94.561	NA
2	cc1b1	1	1.5	4.16978387364921	2.00696176226101	0.00656082305336429	1	1.00380144529783	0	0	0	NA	2.9939
3	NA	1	3	4.02535328345802	2.1347672485453	0.00875375994223524	1	NA	0	107	0	NA	NA
4	NA	1	4.5	4.10899833748961	2.37894846217789	0.0147434469570798	1	NA	0	107	0	NA	NA
5	cc1b2	1	6	3.99937655860349	2.60130922693267	0.0265825117315552	1	1.02978060070883	0	107	0	100.434	2.9939
6	cc1b3	1	7.5	3.89027431421446	3.86845386533666	NA	1	NA	0	107	0	91.845	NA
7	cc1b4	1	9	4.01600166251039	5.10598503740649	1.28196787282595	1	0.93393595925246	0	107	0	433.008	3.6848
8	cc1b5	1	10.1	6.92747298420615	9.33135910224439	99.5575368010366	1	0.595723765280951	66	107	0	4071.915	7.02415
9	NA	1	1.5	NA	NA	NA	1	NA	0	0	0	NA	NA
10	NA	1	6	NA	NA	NA	1	NA	0	107	0	NA	NA
11	NA	1	7.5	NA	NA	NA	1	NA	0	107	0	NA	NA
12	NA	1	9	NA	NA	NA	1	NA	0	107	0	NA	NA
13	NA	1	10.1	NA	NA	NA	1	NA	66	107	0	NA	NA
14	NA	1	0.3	4.58385286783042	3.54374480465503	0.41826713699245	1	NA	0	0	107	207.116	NA
15	cw1b1	1	1.5	5.49563591022444	4.85556940980881	NA	1	0.899585301767745	0	0	0	NA	4.72115
16	NA	1	3	5.87511534912335	5.37834512457705	0.0134845342217642	1	NA	0	107	0	NA	NA
17	cw1b2	1	4.5	5.52628844555278	5.62136325852037	0.0128402754990206	1	0.900306144954192	0	107	0	267.632	4.72115
18	cw1b3	1	6	5.8073566084788	6.44950124688279	0.342861758696359	1	NA	0	107	0	415.008	NA
19	cw1b4	1	7.1	8.28086034912718	11.461970074813	56.2094529717712	1	NA	64	107	0	6129.26	6.56355
20	cw1b5	1	8.5	NA	NA	NA	1	NA	106	107	0	NA	NA
21	NA	1	1.5	NA	NA	NA	1	NA	0	0	0	NA	NA
22	NA	1	4.5	NA	NA	NA	1	NA	0	107	0	NA	NA
23	NA	1	6	NA	NA	NA	1	NA	0	107	0	NA	NA
24	NA	1	7.5	NA	NA	NA	1	NA	70	107	0	NA	NA
25	NA	1	8.5	NA	NA	NA	1	NA	106	107	0	NA	NA
26	cc2b1	2	0.3	4.18486619501692	2.56177586383677	9.17039053398787	2	0.888542482661301	0	0	148	270.476	2.0727
27	NA	2	1.5	4.40633651184251	2.47308520455245	0.0658535066778672	2	NA	0	0	0	64.09	NA
28	NA	2	3	4.17102430021532	2.60022557161899	0.0323788473091495	2	NA	0	148	0	73.667	NA
29	NA	2	4.5	4.11104275607505	2.6402132677125	0.027982724813452	2	NA	0	148	0	77.283	NA
30	cc2b2	2	6	4.12796062749923	2.94012098841382	0.0345683672598086	2	0.939353085313024	0	148	0	86.664	2.0727
31	cc2b3	2	7.5	3.94237670460371	3.78498923408182	0.358666318287713	2	0.896058598187266	0	148	0	123.694	1.72725
32	cc2b4	2	9	3.96390854096176	5.20096380600841	2.92958898954578	2	0.867002098704959	4	148	0	460.184	1.8424
33	cc2b5	2	10	4.65754126935302	6.78816774325848	38.1405334533078	2	0.646963666075912	100	148	0	1489.365	5.0666
34	NA	2	0.3	NA	NA	NA	2	NA	0	0	148	NA	NA
35	NA	2	6	NA	NA	NA	2	NA	0	148	0	NA	NA
36	NA	2	7.5	NA	NA	NA	2	NA	0	148	0	NA	NA
37	NA	2	9	NA	NA	NA	2	NA	4	148	0	NA	NA
38	NA	2	10	NA	NA	NA	2	NA	100	148	0	NA	NA
39	cw2b2	2	0.3	4.01363682969343	1.7312621757408	0.543873250101246	2	0.909300949204543	0	0	148	89.053	2.5333
40	cw2b1	2	1.5	5.46703578386138	5.73515841279606	0.0445441704535933	2	0.863696730807629	0	0	0	141.964	3.6848
41	NA	2	3	5.58135958166718	6.35599302778632	0.0200772746522678	2	NA	0	148	0	249.252	NA
42	NA	2	4.5	5.58187224443761	6.77791448784989	0.0312041190172579	2	NA	2	148	0	514.216	NA
43	cw2b3	2	6	5.49471957346458	6.61950169178714	0.054229028468948	2	0.855527245357089	0	148	0	305.856	4.1454
44	cw2b4	2	7.5	7.92525376807136	12.2234184353532	60.6160695222193	2	0.588028328444403	111	148	0	3375.792	4.72115
45	cw2b5	2	8.5	13.2810417307495	22.9975392187019	305.558413214046	2	0.508755351756185	147	148	0	4686.903	6.10295
46	NA	2	1.5	NA	NA	NA	2	NA	0	0	0	NA	NA
47	NA	2	0.5	NA	NA	NA	2	NA	0	0	148	NA	NA
48	NA	2	6	NA	NA	NA	2	NA	0	148	0	NA	NA
49	NA	2	7.5	NA	NA	NA	2	NA	111	148	0	NA	NA
50	NA	2	9	NA	NA	NA	2	NA	147	148	0	NA	NA
51	cc3a1	3	0	3.61084880914909	2.2458293988039	0.0589236087904444	3	0.855497449775095	0	0	191	50.023	1.72725
52	cc3a2	3	1.5	3.63183296611059	2.14667925716084	0.0565363158378731	3	NA	0	0	28	51.152	NA
53	cc3a3	3	3	3.66278459762879	2.41632567411604	0.0656650524763795	3	0.85231252881967	0	0	28	53.124	1.95755
54	cc3a4	3	4.5	4.10712412128843	2.90997796663519	0.0317539773631398	3	NA	0	191	0	66.919	NA
55	cc3a5	3	6	4.14437099989508	2.98184870422831	0.0301692439333999	3	0.900427325464025	0	191	0	68.163	1.49695
56	cc3a6	3	7.5	3.96233343825412	3.93190641065995	0.149892916725257	3	NA	0	191	0	157.587	NA
57	cc3a7	3	9	4.13755114888259	4.74137026544959	0.309823216017017	3	0.866197322817178	0	191	0	334.784	1.72725
58	cc3a8	3	9.6	3.87472458293988	6.05445388731508	58.6235446838054	3	0.801865418458257	0	191	0	NA	1.8424
59	cw3a1	3	0	3.51012485573392	1.41328297135663	0.336643204878818	3	0.883894840795806	0	0	191	55.419	1.95755
60	cw3a2	3	1.5	3.19483789738747	1.42587346553352	0.456170153265222	3	NA	0	0	1	56.072	NA
61	cw3a3	3	3	3.64232504459133	2.22589444969048	0.54638727125231	3	0.822207471911168	0	0	1	107.852	2.0727
62	cw3a4	3	4.5	5.26282656594271	6.35610114363655	0.868482175604451	3	NA	0	0	1	396.228	NA
63	cw3a5	3	6	5.37351799391459	4.66845032000839	1.75317819880307	3	0.78320177990037	22	191	0	499.748	3.10905
64	cw3a6	3	7.5	5.5744412968209	7.68439827929913	2.72519470001972	3	NA	154	191	0	1320.957	NA
65	cw3a7	3	8.5	6.88227887944602	10.0823628160739	3.2896897690403	3	0.611529444286301	190	191	0	2844.54	4.1454
66	cw4a1	4	0	3.73828951344817	1.2017729424801	NA	4	NA	0	0	206	105.016	NA
67	cw4a2	4	1.5	3.75138511131258	1.16853027097814	NA	4	NA	0	0	16	88.788	NA
68	cw4a3	4	3	3.87881535207011	2.77727410093684	NA	4	NA	0	8	0	154.912	NA
69	cw4a4	4	4.5	4.80406970887479	6.04261106074343	NA	4	NA	0	8	0	548.392	NA
70	cw4a5	4	6	5.18081998589705	7.51737685101239	NA	4	0.758230315889806	37	206	0	1103.38	4.49085
71	cw4a6	4	7.5	6.4505893019039	9.77082703737282	NA	4	NA	169	206	0	2769.696	NA
72	cc4a1	4	0	NA	NA	NA	4	NA	0	0	206	NA	NA
73	cc4a2	4	1.5	NA	NA	NA	4	NA	0	0	6	NA	NA
74	cc5a1	5	0	3.4340687015211	0.986702931399214	0.213179981583701	5	0.890299545248232	0	0	218	28.447	1.3818
75	cc5a2	5	1.5	3.50861287398005	0.995769114536114	0.0852469859220585	5	NA	0	0	18	26.86	NA
76	cc5a3	5	3	3.55948423491488	2.02629193109701	0.118763219816043	5	0.841870272458822	0	7	0	39.939	1.49695
77	cc5a4	5	4.5	3.61388133373628	2.60753500554044	0.0471101473914882	5	NA	0	7	0	55.492	NA
78	cc5a5	5	6	3.71411302508311	3.34239951647023	0.00988866210570211	5	NA	0	7	0	111.86	NA
79	cc5a6	5	7.5	3.76951747758638	3.95235217084718	0.0234437222260845	5	0.887446810858261	0	7	0	214.182	1.72725
80	cc5a7	5	9	3.66576004835298	4.67512843759444	0.690059581967731	5	0.884504505995878	0	218	0	384.378	1.72725
81	cc5a8	5	11	5.86028004432356	9.49481212853833	165.925702783212	5	0.58315398240477	112	218	0	2420.47594917345	4.03025
82	cw5a1	5	0	4.05006547798932	1.29847889594036	0.920516273083441	5	0.917285360646518	0	0	218	156.417	1.95755
83	cw5a2	5	1.5	4.01581545280548	1.26322151707465	0.93863827406913	5	NA	0	0	28	135.016	NA
84	cw5a3	5	3	4.03696988012491	2.68006447063564	0.230046533356713	5	0.873653078859264	0	20	0	137.921	2.303
85	cw5a4	5	4.5	4.85494106980961	6.49642389442933	0.0534163664013509	5	NA	0	20	0	421.516	NA
86	cw5a5	5	6	5.29968772035862	8.17316409791478	34.2001560526252	5	0.71444524488586	49	218	0	1270.376	4.1454
87	cw5a6	5	7.5	6.73516671703435	11.0370706154931	105.62932735096	5	0.627298625252053	181	218	0	2911.851	3.6848
88	cw5a6	5	7.5	6.73516671703435	11.0370706154931	105.62932735096	5	0.627298625252053	181	218	0	2911.851	3.6848
89	cw5a6	5	7.5	6.73516671703435	11.0370706154931	105.62932735096	5	0.627298625252053	181	218	0	2911.851	3.6848
90	cw5a6	5	7.5	6.73516671703435	11.0370706154931	105.62932735096	5	0.627298625252053	181	218	0	2911.851	3.6848
91	cw5a7	5	8.1	7.39447970182331	12.2186964843356	152.730099233	5	0.595337396669657	196	218	0	4520.9	5.5272
92	cc6a1	6	0	3.74349290599163	0.930897213432684	0.12741470804066	6	1.2184562461845	0	0	240	17.1073018371412	2.8454044024
93	cc6a2	6	1.5	4.24313565377156	0.927835051546392	0.18297606739346	6	NA	0	0	40	16.0840018645274	NA
94	cc6a3	6	3	3.57609472287435	1.14677962641625	0.295835163283334	6	1.27294322075369	0	0	11	11.750424860403	4.80161992905
95	cc6a4	6	4.5	3.71185056649995	2.46861284066551	0.0907252865142859	6	NA	0	29	0	44.1534634018594	NA
96	cc6a5	6	6	3.64958660814535	3.43064203327549	0.0810692215907764	6	NA	0	29	0	69.390014391675	NA
97	cc6a6	6	7.5	3.8149433500051	4.73155047463509	0.114934915559408	6	NA	0	29	0	129.751678900515	NA
98	cc6a7	6	9	3.67510462386445	5.47616617331836	0.284219103091877	6	1.1598059234801	11	240	0	318.08	5.15729547935
99	cc6a8	6	10.5	4.93263243850158	7.94477901398387	125.347835547261	6	0.742907342371607	161	240	0	1918.808	9.2475643078
100	cw6a1	6	0	4.59324282943758	1.44738185158722	0.8201023858462	6	1.12102304868105	0	0	240	113.146349580951	3.556755503
101	cw6a2	6	1.5	4.49882617127692	1.55404715729305	1.02136376394486	6	NA	0	0	50	104.14672572159	NA
102	cw6a3	6	3	4.66316219250791	2.70337858528121	0.535600740436215	6	1.00841397400205	0	42	0	124.087636352399	4.80161992905
103	cw6a4	6	4.5	4.81933244870879	5.94518730223538	0.47537213758868	6	NA	0	42	0	253.111521873075	NA
104	cw6a5	6	6	5.55476166173318	8.74808614882107	67.4502806291072	6	0.790238015117305	71	240	0	1654.436	7.8248621066
105	cw6a6	6	7.5	6.98377054200265	11.5055629274268	178.128195647875	6	0.606670539070581	203	240	0	NA	10.49242873385
106	cw6a7	6	8.5	7.46248851689293	12.8457691129938	265.262154754946	6	0.633496392011957	239	240	0	4215.22	12.8043198108
107	cc7a1	7	0	4.04347403228944	0.963820268430266	NA	7	NA	0	0	273	3.206	NA
108	cc7a2	7	1.5	3.96177786422875	0.979867730013616	NA	7	NA	0	0	73	0	NA
109	cc7a3	7	3	3.99144135382221	1.03724956234196	NA	7	NA	0	0	44	0	NA
110	cc7a4	7	4.5	3.97636646566816	2.51604746158335	NA	7	NA	0	62	0	44.197	NA
111	cc7a5	7	6	3.78574207352655	3.77942034623614	0.233075911593789	7	NA	0	62	0	144.891	NA
112	cc7a6	7	7.5	3.80859754911496	5.17360435712896	1.06817241368305	7	NA	0	62	0	252.634009312348	NA
113	cc7a7	7	9	3.97442131880957	6.11408286325618	16.7105962372306	7	NA	44	273	0	643.698	NA
114	cc7a8	7	10	5.33262011281852	8.74878428321338	98.4900817211526	7	NA	225	273	0	2058.23414110665	NA
115	cw7a1	7	0	5.35255786811904	1.86685469752966	0.73336129278186	7	NA	0	0	273	165.220289275478	NA
116	cw7a2	7	1.5	5.27621085391947	2.24469947481035	1.42189613850849	7	NA	0	0	83	181.160264537573	NA
117	cw7a3	7	3	5.28982688192959	3.70501847889516	0.0741531929013647	7	NA	0	0	10	NA	NA
118	cw7a4	7	4.5	4.9927056992803	6.81190429877456	0.0764923355377616	7	NA	22	75	0	313.864803434633	NA
119	cw7a5	7	6	5.77514102314725	9.46605718731764	82.0387014984502	7	NA	104	273	0	NA	NA
120	cw7a6	7	7.5	7.41538611165143	12.8778447772807	242.637562624543	7	NA	236	273	0	4733.811	NA
121	cw7a7	7	8.5	7.7154250145886	13.4361019256954	359.140596245701	7	NA	272	273	0	5834.46	NA
122	cw8a1	8	0	5.33262011281852	1.98502236918887	NA	8	NA	0	0	281	123.715415019763	NA
123	cw8a2	8	1.5	5.39535109900797	1.96508461388835	NA	8	NA	0	0	91	131.394911643063	NA
124	cw8a3	8	3	5.26064967905077	4.10036957790313	NA	8	NA	0	0	18	105.906216441952	NA
125	cw8a4	8	4.5	5.04911495817934	7.58169616806069	NA	8	NA	30	83	0	971.916	NA
126	cw8a5	8	6	6.35090449328924	10.8723983660766	NA	8	NA	112	281	0	2255.30202885223	NA
127	cw8a6	8	7.5	7.70521299358102	13.7901186539584	NA	8	NA	244	281	0	4504.86	NA
128	cc9a1	9	0	3.95346534653465	1.10891089108911	0.610602546128809	9	0.953765554368572	0	0	294	45.9050874194821	0.6909
129	cc9a2	9	1.5	3.8539603960396	1.12227722772277	0.603013810211697	9	NA	0	0	94	19.5631200059372	NA
130	cc9a3	9	3	3.84653465346535	1.13217821782178	0.760469876951998	9	0.986389137284755	0	0	65	16.1350476003533	0.9212
131	cc9a4	9	4.5	3.91732673267327	2.66881188118812	0.612691198701457	9	NA	0	83	0	45.6941634036738	NA
132	cc9a5	9	6	3.73960396039604	4.10445544554455	0.374492102659288	9	NA	0	83	0	97.0691676436108	NA
133	cc9a6	9	7.5	3.72425742574257	5.31683168316832	0.71902417081558	9	0.897952184589911	7	83	0	387.34	1.8424
134	cc9a7	9	9	3.85445544554455	6.32227722772277	64.358492225281	9	0.81393259777393	65	294	0	745.496	3.10905
135	cc9a8	9	10.2	4.8970297029703	8.7009900990099	211.049516627223	9	0.628048132702649	256	294	0	NA	7.25445
136	cw9a1	9	0	6.42178217821782	2.03366336633663	1.16036111723476	9	0.994052064592893	0	0	294	149.917317856101	2.87875
137	cw9a2	9	1.5	5.32277227722772	2.00940594059406	1.14319298543386	9	NA	0	0	104	141.213262277819	NA
138	cw9a3	9	3	5.25544554455445	5.03861386138614	0.821440947535543	9	0.935633046555737	0	0	31	154.447677269607	3.79995
139	cw9a4	9	4.5	4.94257425742574	7.58415841584158	8.48796268443789	9	NA	43	96	0	743.938	NA
140	cw9a5	9	6	6.80148514851485	10.7292079207921	329.26671404956	9	0.61839663591954	125	294	0	NA	6.33325
141	cw9a6	9	7.5	8.57277227722772	13.75	453.032418480106	9	0.576381389934192	257	294	0	4855.374	6.79385
142	cw9a7	9	8.5	8.75	15.4376237623762	500.260709759089	9	0.565679429677628	293	294	0	6947.5	7.3696
143	cw10a1	10	0	5.73098519652884	2.7263910158244	NA	10	NA	0	0	329	119.114811300542	NA
144	cw10a2	10	1.5	5.68861664114344	2.72281776416539	NA	10	NA	0	0	139	103.727464433158	NA
145	cw10a3	10	3	5.7590607452782	2.75548749361919	NA	10	NA	0	0	66	115.470184183332	NA
146	cw10a4	10	4.5	5.69933639612047	3.61510974987238	NA	10	NA	0	0	4	166.769148509558	NA
147	cw10a5	10	5.7	6.21235324144972	10.6927003573252	NA	10	NA	0	329	0	2117.772	NA
148	cw10a6	10	7.5	9.1204696273609	15.7457886676876	NA	10	NA	292	329	0	7006.26	NA
149	cc11a1	11	0	4.13169984686064	1.51965288412455	0.510222910788078	11	1.17637593428222	0	0	336	35.228905768836	2.303
150	cc11a2	11	1.5	4.07861153649821	1.47524247064829	0.539602394792319	11	NA	0	0	136	19.1794364804745	NA
151	cc11a3	11	3	4.18836140888208	1.50842266462481	0.543997433756992	11	1.11728028493921	0	0	107	20.1139459995046	1.8424
152	cc11a4	11	4.5	4.0750382848392	1.52628892291986	0.535032699247581	11	NA	0	0	27	19.6254051512977	NA
153	cc11a5	11	6	4.10617662072486	1.61357835630424	0.249566836546622	11	NA	0	0	7	27.7643260694108	NA
154	cc11a6	11	7.5	4.00867789688617	5.73353751914242	13.2237109014224	11	0.908224185882793	49	125	0	338.901232954298	3.56965
155	cc11a7	11	9	4.29606942317509	7.12965798876978	114.493472512035	11	0.74668617082111	107	336	0	951.986	4.26055
156	cc11a8	11	10	5.51914241960184	9.35732516590097	347.691880959356	11	0.603723586298032	288	336	0	2163.76885563258	4.95145
157	cw11a1	11	0	6.04849412965799	2.85706993363961	1.18835066564658	11	0.971377733923095	0	0	336	146.72641114084	2.9939
158	cw11a2	11	1.5	5.9642674834099	2.80653394589076	1.16846707853763	11	NA	0	0	146	106.042070714605	NA
159	cw11a3	11	3	6.03420112302195	2.79632465543645	1.51785365743248	11	0.89616227611964	0	0	73	103.667626882072	2.5333
160	cw11a4	11	4.5	6.04083716181725	2.95967330270546	2.47172278519852	11	NA	0	0	11	107.237707859792	NA
161	cw11a5	11	6	7.26544155181215	12.6294027565084	327.285310960888	11	0.557000127952724	167	336	0	3812.76	6.2181
162	cw11a6	11	7.5	9.62327718223583	16.79887697805	748.85163758216	11	0.536136745350482	299	336	0	NA	6.56355
163	cw11a7	11	8.6	10.6539050535988	17.6533945890761	917.146174335844	11	0.539812358011006	335	336	0	10547.42	7.25445
164	cc12a1	12	0	4.23179214402619	1.74253273322422	6.41682469902399	12	1.07139162906645	0	NA	NA	136.708860759494	1.72725
165	cc12a2	12	1.5	4.08398117839607	1.71747135842881	6.91783294993094	12	NA	0	NA	NA	128.431219816171	NA
166	cc12a3	12	3	4.14535597381342	1.69189852700491	7.07307145534424	12	1.13562759411867	0	NA	NA	129.008109794136	2.41815
167	cc12a4	12	4.5	4.07375204582651	1.69036415711948	6.96258791785451	12	NA	0	NA	NA	128.942115768463	NA
168	cc12a5	12	6	4.14024140752864	1.70673076923077	2.64349967122924	12	NA	0	NA	NA	129.074120289493	NA
169	cc12a6	12	7.5	4.15098199672668	1.73434942716858	3.01248336795029	12	0.980529917938525	0	NA	NA	131.844836777572	1.26665
170	cc12a7	12	9	4.06863747954174	1.66939443535188	2.87382180408099	12	0.989689404419386	0	NA	NA	131.694777102013	1.72725
171	cc12a8	12	10.7	NA	NA	3.41503383376945	12	1.05417594905807	0	NA	NA	157.179933637767	2.0727
172	cw12a1	12	0	6.18095335515548	2.36037234042553	0.372556854773244	12	0.902704087687383	0	0	364	305.5	4.1454
173	cw12a2	12	1.5	6.05820376432079	2.3056464811784	0.43461546148886	12	NA	0	0	174	NA	NA
174	cw12a3	12	3	6.16612111292962	2.34707446808511	0.445214232743026	12	1.00489933344654	0	0	101	321.886439090832	5.0666
175	cw12a4	12	4.5	6.07917348608838	2.37520458265139	0.461968315417798	12	NA	0	0	4	261.182799890842	NA
176	cw12a5	12	6	6.1134410801964	2.39105973813421	0.519626780801404	12	0.920365458091647	0	364	0	283.650435343438	4.3757
177	cw12a6	12	7.5	6.07252454991817	2.43402209492635	0.623526579157725	12	0.885170792909442	0	364	0	295.395465168724	3.6848
178	cw12a7	12	8.7	6.08786824877251	2.44169394435352	0.976858807659302	12	0.997813146436869	363	364	0	315.611814345992	5.18175
